# Supplementary material for: Tetramethylpyrazine nitrone, a multifunctional neuroprotective agent for ischemic stroke therapy
Source: Sci Rep. 2016 Nov 14;6:37148. doi: 10.1038/srep37148 (PMC5107909; doi:10.1038/srep37148)
Supplement: Supplementary Dataset 1 [file srep37148-s2.xls]

## Sheet: Identified proteins
GI number	Protein name
544428877	1-acylglycerol-3-phosphate O-acyltransferase 1
544417666	1-acylglycerol-3-phosphate O-acyltransferase 3
544424451	1-acylglycerol-3-phosphate O-acyltransferase 4
544500058	2',3'-cyclic nucleotide 3' phosphodiesterase
544453247	2,4-dienoyl CoA reductase 1, mitochondrial
544400441	3'(2'), 5'-bisphosphate nucleotidase 1
544437013	3-hydroxy-3-methylglutaryl-CoA synthase 1 (soluble)
544444005	3-hydroxyacyl-CoA dehydratase 3
544410214	3-hydroxybutyrate dehydrogenase, type 1
544433896	3-hydroxybutyrate dehydrogenase, type 2
544420765	3-hydroxyisobutyrate dehydrogenase
544476441	3-hydroxyisobutyryl-CoA hydrolase
544436924	3-oxoacid CoA transferase 1
544515519	4-aminobutyrate aminotransferase
544477465	5-aminoimidazole-4-carboxamide ribonucleotide formyltransferase/IMP cyclohydrolase
544424790	5'-nucleotidase domain containing 1
544472527	5'-nucleotidase domain containing 3
544500024	5'-nucleotidase, cytosolic IIIB
544455108	5-oxoprolinase (ATP-hydrolysing)
544509550	6-phosphogluconolactonase
544425967	A kinase (PRKA) anchor protein 12
544492987	A kinase (PRKA) anchor protein 2
544447768	A kinase (PRKA) anchor protein 5
544509336	A kinase (PRKA) anchor protein 8
544416709	Abhydrolase domain containing 10
544429026	Abhydrolase domain containing 16A
544415065	Abhydrolase domain containing 6
544456311	Abl-interactor 1
544477012	Abl-interactor 2
544425592	ABRA C-terminal like
544489512	Acetyl-CoA acetyltransferase 1
544424492	Acetyl-CoA acetyltransferase 2
544413305	Acetyl-CoA acyltransferase 1
544505935	Acetyl-CoA acyltransferase 2
544499445	Acetyl-CoA carboxylase alpha
544483220	Acid phosphatase 1, soluble
544444177	Acidic (leucine-rich) nuclear phosphoprotein 32 family, member A
544493273	Acidic (leucine-rich) nuclear phosphoprotein 32 family, member B
544402847	Acidic (leucine-rich) nuclear phosphoprotein 32 family, member E
544494005	Aconitase 1, soluble
544461542	Aconitase 2, mitochondrial
544460068	Actin binding LIM protein 1
544431120	Actin binding LIM protein family, member 2
544502299	Actin gamma 1
544419003	Actin related protein 2/3 complex, subunit 1A, 41kDa
544477593	Actin related protein 2/3 complex, subunit 2, 34kDa
544472935	Actin related protein 2/3 complex, subunit 3, 21kDa
544415711	Actin related protein 2/3 complex, subunit 4, 20kDa
544492294	Actin related protein 2/3 complex, subunit 5-like
544397973	Actin, alpha 1, skeletal muscle
544458713	Actin, alpha 2, smooth muscle, aorta
544442313	Actin, alpha cardiac muscle 1
544418876	Actin, beta
544480612	Actin, gamma-enteric smooth muscle
544448038	Actinin, alpha 1
544397693	Actinin, alpha 2
544511139	Actinin, alpha 4
544447516	Actin-related protein 10 homolog (S. cerevisiae)
544398887	Actin-related protein 2/3 complex subunit 5
544416870	Activated leukocyte cell adhesion molecule
544497712	Active BCR-related
544414368	Acylaminoacyl-peptide hydrolase
544400726	Acyl-CoA binding domain containing 3
544456018	Acyl-CoA binding domain containing 7
544471802	Acyl-CoA dehydrogenase family, member 9
544473338	Acyl-CoA dehydrogenase, C-2 to C-3 short chain
544405071	Acyl-CoA dehydrogenase, C-4 to C-12 straight chain
544460437	Acyl-CoA dehydrogenase, short/branched chain
544501810	Acyl-CoA oxidase 1, palmitoyl
544431114	Acyl-CoA oxidase 3, pristanoyl
544444820	Acyl-CoA synthetase bubblegum family member 1
544477973	Acyl-CoA synthetase long-chain family member 3
544439120	Acyl-CoA synthetase long-chain family member 6
544515977	Acyl-CoA synthetase medium-chain family member 3
544463766	Acyl-CoA synthetase short-chain family member 1
544471567	Acyl-CoA synthetase short-chain family member 3
544429940	Acyl-CoA thioesterase 13
544448329	Acyl-CoA thioesterase 2
544409344	Acyl-CoA thioesterase 7
544519886	Acyl-CoA thioesterase 9
544423251	Acylglycerol kinase
544448508	Acylphosphatase 1, erythrocyte (common) type
544481319	Acylphosphatase 2, muscle type
544421702	ADAM metallopeptidase domain 22
544477146	ADAM metallopeptidase domain 23
544415011	Adaptor protein, phosphotyrosine interaction, PH domain and leucine zipper containing 1
544462665	Adaptor-related protein complex 1, beta 1 subunit
544519180	Adaptor-related protein complex 1, gamma 1 subunit
544509421	Adaptor-related protein complex 1, mu 1 subunit
544419326	Adaptor-related protein complex 1, sigma 1 subunit
544512895	Adaptor-related protein complex 2, alpha 1 subunit
544483548	Adaptor-related protein complex 2, alpha 2 subunit
544498397	Adaptor-related protein complex 2, beta 1 subunit
544413028	Adaptor-related protein complex 2, mu 1 subunit
544512262	Adaptor-related protein complex 2, sigma 1 subunit
544445085	Adaptor-related protein complex 3, beta 2 subunit
544507628	Adaptor-related protein complex 3, delta 1 subunit
544451986	Adaptor-related protein complex 3, mu 2 subunit
544438733	Adaptor-related protein complex 3, sigma 1 subunit
544445475	Adaptor-related protein complex 3, sigma 2 subunit
544464966	Additional sex combs like transcriptional regulator 1
544431008	Adducin 1 (alpha)
544480759	Adducin 2 (beta)
544459828	Adducin 3 (gamma)
544519015	Adenine phosphoribosyltransferase
544438647	Adenomatous polyposis coli
544465875	Adenosine deaminase
544402098	Adenosine deaminase, RNA-specific
544457711	Adenosine kinase
544403851	Adenosine monophosphate deaminase 2
544411044	Adenosylhomocysteinase
544403793	Adenosylhomocysteinase-like 1
544422744	Adenosylhomocysteinase-like 2
544423991	Adenylate cyclase 1 (brain)
544436344	Adenylate cyclase 2 (brain)
544416220	Adenylate cyclase 5
544495455	Adenylate kinase 1
544407458	Adenylate kinase 2
544494595	Adenylate kinase 3
544405439	Adenylate kinase 4
544405031	Adenylate kinase 5
544397507	Adenylosuccinate synthase
544449772	Adenylosuccinate synthase like 1
544509231	Adhesion G protein-coupled receptor L1
544433060	Adhesion G protein-coupled receptor L3
544466896	Adhesion regulating molecule 1
544463780	Adipocyte plasma membrane associated protein
544457189	Adipogenesis regulatory factor
544400827	ADP-ribosylation factor 1
544469586	ADP-ribosylation factor 3
544415019	ADP-ribosylation factor 4
544422603	ADP-ribosylation factor 5
544447157	ADP-ribosylation factor 6
544466979	ADP-ribosylation factor GTPase activating protein 1
544452781	ADP-ribosylation factor guanine nucleotide-exchange factor 1 (brefeldin A-inhibited)
544466361	ADP-ribosylation factor guanine nucleotide-exchange factor 2 (brefeldin A-inhibited)
544487836	ADP-ribosylation factor interacting protein 2
544472416	ADP-ribosylation factor-like 1
544484654	ADP-ribosylation factor-like 2
544459648	ADP-ribosylation factor-like 3
544417155	ADP-ribosylation factor-like 6
544515834	ADP-ribosylation factor-like 6 interacting protein 1
544415323	ADP-ribosylation factor-like 6 interacting protein 5
544399387	ADP-ribosylation factor-like 8A
544415557	ADP-ribosylation factor-like 8B
544407265	ADP-ribosylhydrolase like 2
544484124	Adrenergic, beta, receptor kinase 1
544462837	Adrenergic, beta, receptor kinase 2
544507159	AFG3-like AAA ATPase 2
544445386	Aggrecan
544409794	Agrin
544448715	AHA1, activator of heat shock 90kDa protein ATPase homolog 1 (yeast)
544485174	AHNAK nucleoprotein
544449807	AHNAK nucleoprotein 2
544518429	Alanyl-tRNA synthetase
544500268	Alanyl-tRNA synthetase domain containing 1
544432802	Albumin
544433751	Alcohol dehydrogenase 5 (class III), chi polypeptide
544494914	Aldehyde dehydrogenase 1 family, member A1
544493337	Aldehyde dehydrogenase 1 family, member B1
544416088	Aldehyde dehydrogenase 1 family, member L1
544459057	Aldehyde dehydrogenase 18 family, member A1
544473020	Aldehyde dehydrogenase 2 family (mitochondrial)
544497622	Aldehyde dehydrogenase 3 family, member A2
544483984	Aldehyde dehydrogenase 3 family, member B1
544408644	Aldehyde dehydrogenase 4 family, member A1
544429973	Aldehyde dehydrogenase 5 family, member A1
544448393	Aldehyde dehydrogenase 6 family, member A1
544438981	Aldehyde dehydrogenase 7 family, member A1
544398058	Aldehyde dehydrogenase 9 family, member A1
544525565	Aldo-keto reductase family 1, member A1 (aldehyde reductase)
544422909	Aldo-keto reductase family 1, member B1 (aldose reductase)
544422916	Aldo-keto reductase family 1, member B10 (aldose reductase)
544455644	Aldo-keto reductase family 1, member C2
544408599	Aldo-keto reductase family 7, member A2
544516415	Aldolase A, fructose-bisphosphate
544497890	Aldolase C, fructose-bisphosphate
544510721	AlkB homolog 6
544413224	Alpha-2-HS-glycoprotein
544468052	Alpha-2-macroglobulin
544502415	Alveolar soft part sarcoma chromosome region, candidate 1
544502357	Aly/REF export factor
544489467	Aminoadipate-semialdehyde dehydrogenase-phosphopantetheinyl transferase
544492781	Aminolevulinate dehydratase
544498482	Aminopeptidase puromycin sensitive
544420412	Amphiphysin
544404195	Amylo-alpha-1, 6-glucosidase, 4-alpha-glucanotransferase
544418429	Amyloid beta (A4) precursor protein
544494811	Amyloid beta (A4) precursor protein-binding, family A, member 1
544442158	Amyloid beta (A4) precursor protein-binding, family A, member 2
544487864	Amyloid beta (A4) precursor protein-binding, family B, member 1 (Fe65)
544510679	Amyloid beta (A4) precursor-like protein 1
544457980	Anaphase promoting complex subunit 16
544482127	Anaplastic lymphoma receptor tyrosine kinase
544420497	Anillin actin binding protein
544451938	Ankyrin 1, erythrocytic
544434295	Ankyrin 2, neuronal
544458468	Ankyrin 3, node of Ranvier (ankyrin G)
544439719	Ankyrin repeat and KH domain containing 1
544421116	Ankyrin repeat and MYND domain containing 2
544472293	Ankyrin repeat and sterile alpha motif domain containing 1B
544507837	Ankyrin repeat domain 24
544494926	Annexin A1
544457391	Annexin A11
544443670	Annexin A2
544480823	Annexin A4
544434483	Annexin A5
544440439	Annexin A6
544457853	Annexin A7
544440483	Antioxidant 1 copper chaperone
544480839	AP2 associated kinase 1
544445961	APEX nuclease (multifunctional DNA repair enzyme) 1
544489962	Apolipoprotein A-I
544401629	Apolipoprotein A-I binding protein
544489958	Apolipoprotein C-III
544512024	Apolipoprotein E
544519896	Apolipoprotein O
544486337	Apoptosis inhibitor 5
544522805	Apoptosis-inducing factor, mitochondrion-associated, 1
544446282	Apoptotic chromatin condensation inducer 1
544506548	Aquaporin 4
544496416	Arachidonate 15-lipoxygenase
544490156	Archain 1
544410227	ArfGAP with coiled-coil, ankyrin repeat and PH domains 2
544418667	ArfGAP with dual PH domains 1
544478124	ArfGAP with FG repeats 1
544478579	ArfGAP with GTPase domain, ankyrin repeat and PH domain 1
544423737	ArfGAP with GTPase domain, ankyrin repeat and PH domain 3
544454388	ArfGAP with SH3 domain, ankyrin repeat and PH domain 1
544482992	ArfGAP with SH3 domain, ankyrin repeat and PH domain 2
544425549	ARFGEF family member 3
544419853	Argininosuccinate lyase
544491953	Argininosuccinate synthase 1
544440868	Arginyl-tRNA synthetase
544454704	Argonaute RISC catalytic component 2
544445177	Ariadne RBR E3 ubiquitin protein ligase 1
544452654	Armadillo repeat containing 1
544421939	Armadillo repeat containing 10
544509780	Armadillo repeat containing 6
544459623	ARP1 actin-related protein 1 homolog A, centractin alpha (yeast)
544479282	ARP1 actin-related protein 1 homolog B, centractin beta (yeast)
544480958	ARP2 actin-related protein 2 homolog (yeast)
544474621	ARP3 actin-related protein 3 homolog (yeast)
544423819	ARP3 actin-related protein 3 homolog B (yeast)
544488489	Arrestin, beta 1
544509046	ArsA arsenite transporter, ATP-binding, homolog 1 (bacterial)
544484050	Aryl hydrocarbon receptor interacting protein
544437923	Arylsulfatase B
544485180	Asparaginase like 1
544421327	Asparagine synthetase (glutamine-hydrolyzing)
544505636	Asparaginyl-tRNA synthetase
544452573	Aspartate beta-hydroxylase
544496293	Aspartoacylase
544477865	Aspartyl aminopeptidase
544474789	Aspartyl-tRNA synthetase
544398579	Astrotactin 1
544507807	Ataxia, cerebellar, Cayman type
544461228	Ataxin 10
544447203	Atlastin GTPase 1
544500028	ATP citrate lyase
544506099	ATP synthase, H+ transporting, mitochondrial F1 complex, alpha subunit 1, cardiac muscle
544470700	ATP synthase, H+ transporting, mitochondrial F1 complex, beta polypeptide
544507446	ATP synthase, H+ transporting, mitochondrial F1 complex, delta subunit
544466753	ATP synthase, H+ transporting, mitochondrial F1 complex, epsilon subunit
544455776	ATP synthase, H+ transporting, mitochondrial F1 complex, gamma polypeptide 1
544418159	ATP synthase, H+ transporting, mitochondrial F1 complex, O subunit
544403641	ATP synthase, H+ transporting, mitochondrial Fo complex, subunit B1
544507668	ATP synthase, H+ transporting, mitochondrial Fo complex, subunit C1 (subunit 9)
544470230	ATP synthase, H+ transporting, mitochondrial Fo complex, subunit C2 (subunit 9)
544475938	ATP synthase, H+ transporting, mitochondrial Fo complex, subunit C3 (subunit 9)
544501565	ATP synthase, H+ transporting, mitochondrial Fo complex, subunit d
544430820	ATP synthase, H+ transporting, mitochondrial Fo complex, subunit E
544412304	ATP synthase, H+ transporting, mitochondrial Fo complex, subunit F2
544418443	ATP synthase, H+ transporting, mitochondrial Fo complex, subunit F6
544418551	ATP synthase, H+ transporting, mitochondrial Fo complex, subunit G
544447174	ATP synthase, H+ transporting, mitochondrial Fo complex, subunit s (factor B)
544495218	ATP/GTP binding protein 1
544458681	ATPase family, AAA domain containing 1
544409689	ATPase family, AAA domain containing 3A
544407834	ATPase inhibitory factor 1
544432110	ATPase, aminophospholipid transporter (APLT), class I, type 8A, member 1
544472920	ATPase, Ca++ transporting, cardiac muscle, slow twitch 2
544472015	ATPase, Ca++ transporting, plasma membrane 1
544415857	ATPase, Ca++ transporting, plasma membrane 2
544523599	ATPase, Ca++ transporting, plasma membrane 3
544399553	ATPase, Ca++ transporting, plasma membrane 4
544466488	ATPase, class II, type 9A
544492674	ATPase, H+ transporting, lysosomal 13kDa, V1 subunit G1
544429146	ATPase, H+ transporting, lysosomal 13kDa, V1 subunit G2
544422704	ATPase, H+ transporting, lysosomal 14kDa, V1 subunit F
544463540	ATPase, H+ transporting, lysosomal 31kDa, V1 subunit E1
544447962	ATPase, H+ transporting, lysosomal 34kDa, V1 subunit D
544517853	ATPase, H+ transporting, lysosomal 38kDa, V0 subunit d1
544453698	ATPase, H+ transporting, lysosomal 42kDa, V1 subunit C1
544452287	ATPase, H+ transporting, lysosomal 50/57kDa, V1 subunit H
544450667	ATPase, H+ transporting, lysosomal 56/58kDa, V1 subunit B2
544416564	ATPase, H+ transporting, lysosomal 70kDa, V1 subunit A
544523834	ATPase, H+ transporting, lysosomal accessory protein 1
544502620	ATPase, H+ transporting, lysosomal V0 subunit a1
544403289	ATPase, Na+/K+ transporting, alpha 1 polypeptide
544401279	ATPase, Na+/K+ transporting, alpha 2 polypeptide
544511735	ATPase, Na+/K+ transporting, alpha 3 polypeptide
544398230	ATPase, Na+/K+ transporting, beta 1 polypeptide
544496868	ATPase, Na+/K+ transporting, beta 2 polypeptide
544501297	ATP-binding cassette, sub-family A (ABC1), member 8
544521574	ATP-binding cassette, sub-family B (MDR/TAP), member 7
544423687	ATP-binding cassette, sub-family B (MDR/TAP), member 8
544404327	ATP-binding cassette, sub-family D (ALD), member 3
544434914	ATP-binding cassette, sub-family E (OABP), member 1
544429342	ATP-binding cassette, sub-family F (GCN20), member 1
544495645	AU RNA binding protein/enoyl-CoA hydratase
544478450	Autophagy related 16-like 1
544479000	Autophagy related 4B, cysteine peptidase
544415916	Autophagy related 7
544477818	Autophagy related 9A
544420574	AVL9 homolog (S. cerevisiase)
544502253	BAI1-associated protein 2
544484341	Barrier to autointegration factor 1
544476749	Basic leucine zipper and W2 domains 1
544421104	Basic leucine zipper and W2 domains 2
544424935	Basic transcription factor 3
544507304	Basigin (Ok blood group)
544414345	Bassoon presynaptic cytomatrix protein
544477696	BC1 (ubiquinol-cytochrome c reductase) synthesis-like
544523641	B-cell receptor-associated protein 31
544493937	BCL2-associated athanogene
544427192	BCL2-associated athanogene 2
544460249	BCL2-associated athanogene 3
544451777	BCL2-associated athanogene 4
544449671	BCL2-associated athanogene 5
544429080	BCL2-associated athanogene 6
544463512	BCL2-like 13 (apoptosis facilitator)
544500196	Beclin 1, autophagy related
544463536	BH3 interacting domain death agonist
544523596	Biglycan
544420305	Biliverdin reductase A
544511455	Biliverdin reductase B
544498088	Bleomycin hydrolase
544402896	BolA family member 1
544516452	BolA family member 2
544476949	Bone morphogenetic protein receptor, type II (serine/threonine kinase)
544441707	BR serine/threonine kinase 1
544483571	BR serine/threonine kinase 2
544436461	Brain abundant, membrane attached signal protein 1
544468772	Branched chain amino-acid transaminase 1, cytosolic
544511604	Branched chain keto acid dehydrogenase E1, alpha polypeptide
544463001	Breakpoint cluster region
544518493	Breast cancer anti-estrogen resistance 1
544466531	Breast carcinoma amplified sequence 1
544403388	Breast carcinoma amplified sequence 2
544502600	Breast carcinoma amplified sequence 3
544401608	Brevican
544488155	BRICK1, SCAR/WAVE actin-nucleating complex subunit
544526423	Bridging integrator 1
544400521	BRO1 domain and CAAX motif containing
544419493	Bromodomain adjacent to zinc finger domain, 1B
544439527	Bromodomain containing 8
544407520	BSD domain containing 1
544486885	Butyrobetaine (gamma), 2-oxoglutarate dioxygenase (gamma-butyrobetaine hydroxylase) 1
544429685	Butyrophilin, subfamily 2, member A2
544488035	C1q and tumor necrosis factor related protein 4
544507312	C2 calcium-dependent domain containing 4C
544468726	C2 calcium-dependent domain containing 5
544490300	C2CD2-like
544415172	Ca++-dependent secretion activator
544424046	Ca++-dependent secretion activator 2
544517582	Cadherin 11, type 2, OB-cadherin (osteoblast)
544518705	Cadherin 13
544506532	Cadherin 2, type 1, N-cadherin (neuronal)
544436535	Cadherin 6, type 2, K-cadherin (fetal kidney)
544453251	Calbindin 1, 28kDa
544518310	Calbindin 2
544442646	Calcineurin-like EF-hand protein 1
544516806	Calcineurin-like phosphoesterase domain containing 1
544470232	Calcium binding and coiled-coil domain 1
544473327	Calcium binding protein 1
544478268	Calcium binding protein 39
544503754	Calcium binding protein 39-like
544421846	Calcium channel, voltage-dependent, alpha 2/delta subunit 1
544414539	Calcium channel, voltage-dependent, alpha 2/delta subunit 2
544414924	Calcium channel, voltage-dependent, alpha 2/delta subunit 3
544499598	Calcium channel, voltage-dependent, beta 1 subunit
544456146	Calcium channel, voltage-dependent, beta 2 subunit
544475135	Calcium channel, voltage-dependent, beta 4 subunit
544507452	Calcium channel, voltage-dependent, beta subunit associated regulatory protein
544509165	Calcium channel, voltage-dependent, P/Q type, alpha 1A subunit
544515539	Calcium regulated heat stable protein 1, 24kDa
544415727	Calcium/calmodulin-dependent protein kinase I
544455883	Calcium/calmodulin-dependent protein kinase ID
544440333	Calcium/calmodulin-dependent protein kinase II alpha
544423999	Calcium/calmodulin-dependent protein kinase II beta
544434312	Calcium/calmodulin-dependent protein kinase II delta
544457759	Calcium/calmodulin-dependent protein kinase II gamma
544438606	Calcium/calmodulin-dependent protein kinase IV
544496346	Calcium/calmodulin-dependent protein kinase kinase 1, alpha
544473368	Calcium/calmodulin-dependent protein kinase kinase 2, beta
544520227	Calcium/calmodulin-dependent serine protein kinase (MAGUK family)
544398527	Calcyclin binding protein
544508071	Calcyphosine
544422957	Caldesmon 1
544493512	Calicin
544449011	Calmodulin
544399246	Calmodulin regulated spectrin-associated protein family, member 2
544510115	Calmodulin regulated spectrin-associated protein family, member 3
544441542	Calnexin
544484573	Calpain 1, (mu/I) large subunit
544400579	Calpain 2, (m/II) large subunit
544505954	Calpain, small subunit 1
544438389	Calpastatin
544508881	Calponin 1, basic, smooth muscle
544404300	Calponin 3, acidic
544509112	Calreticulin
544409161	Calsyntenin 1
544422674	Calumenin
544414390	CaM kinase-like vesicle-associated
544404835	CAMP-dependent protein kinase catalytic subunit beta
544443450	CAMP-regulated phosphoprotein, 19kDa
544410603	CAMP-regulated phosphoprotein, 21kDa
544456205	Cancer susceptibility candidate 10
544426575	Cannabinoid receptor 1 (brain)
544480898	Cannabinoid receptor interacting protein 1
544470650	Canopy FGF signaling regulator 2
544419045	Canopy FGF signaling regulator 4
544406970	CAP, adenylate cyclase-associated protein 1 (yeast)
544430102	CAP, adenylate cyclase-associated protein, 2 (yeast)
544473489	CAP-GLY domain containing linker protein 1
544419519	CAP-GLY domain containing linker protein 2
544510725	CAP-GLY domain containing linker protein 3
544403582	Capping protein (actin filament) muscle Z-line, alpha 1
544408591	Capping protein (actin filament) muscle Z-line, beta
544504751	Carbohydrate kinase domain containing
544453170	Carbonic anhydrase I
544453173	Carbonic anhydrase II
544499388	Carbonic anhydrase IV
544512512	Carbonic anhydrase XI
544418042	Carbonyl reductase 1
544418037	Carbonyl reductase 3
544517168	Carboxylesterase 1
544435455	Carboxypeptidase E
544453481	Carboxypeptidase Q
544492019	Carnitine O-acetyltransferase
544405870	Carnitine palmitoyltransferase 2
544440279	Casein kinase 1, alpha 1
544464805	Casein kinase 2, alpha 1 polypeptide
544517462	Casein kinase 2, alpha prime polypeptide
544429070	Casein kinase 2, beta polypeptide
544461856	Casein kinase I isoform epsilon
544443956	Caseinolytic mitochondrial matrix peptidase chaperone subunit
544510105	Caseinolytic mitochondrial matrix peptidase proteolytic subunit
544516776	CASK interacting protein 1
544486568	Catalase
544463353	Catechol-O-methyltransferase
544480367	Catenin (cadherin-associated protein), alpha 2
544413513	Catenin (cadherin-associated protein), beta 1, 88kDa
544485620	Catenin (cadherin-associated protein), delta 1
544437065	Catenin (cadherin-associated protein), delta 2
544465604	Catenin, beta like 1
544450311	Cathepsin B
544483617	Cathepsin D
544495294	Cathepsin L
544471785	CCHC-type zinc finger, nucleic acid binding protein
544517527	CCR4-NOT transcription complex, subunit 1
544450538	CCR4-NOT transcription complex, subunit 7
544483522	CD151 molecule (Raph blood group)
544416674	CD200 molecule
544431434	CD38 molecule
544486489	CD44 molecule (Indian blood group)
544416831	CD47 molecule
544483707	CD81 molecule
544467677	CD9 molecule
544519243	CD99 molecule
544523383	CD99 molecule-like 2
544400761	CDC42 binding protein kinase alpha (DMPK-like)
544449604	CDC42 binding protein kinase beta (DMPK-like)
544501389	CDC42 effector protein (Rho GTPase binding) 4
544458529	CDGSH iron sulfur domain 1
544506680	Cdk5 and Abl enzyme substrate 1
544464402	CDP-diacylglycerol synthase (phosphatidate cytidylyltransferase) 2
544516350	CDP-diacylglycerol--inositol 3-phosphatidyltransferase
544411339	CDV3 homolog (mouse)
544489910	Cell adhesion molecule 1
544417256	Cell adhesion molecule 2
544401377	Cell adhesion molecule 3
544514356	Cell adhesion molecule 4
544415455	Cell adhesion molecule L1-like
544450880	Cell cycle and apoptosis regulator 2
544486580	Cell cycle associated protein 1
544483445	Cell cycle exit and neuronal differentiation 1
544504974	Cell division cycle 16
544508655	Cell division cycle 37
544408420	Cell division cycle 42
544427636	Cell division cycle 5-like
544444836	Cellular retinoic acid binding protein 1
544523493	Centrin, EF-hand protein, 2
544433914	Centromere protein E, 312kDa
544449793	Centrosomal protein 170B
544397528	Centrosomal protein 170kDa
544471978	Centrosomal protein 290kDa
544415503	Cereblon
544471278	Chaperonin containing TCP1, subunit 2 (beta)
544401678	Chaperonin containing TCP1, subunit 3 (gamma)
544481076	Chaperonin containing TCP1, subunit 4 (delta)
544436378	Chaperonin containing TCP1, subunit 5 (epsilon)
544419897	Chaperonin containing TCP1, subunit 6A (zeta 1)
544480655	Chaperonin containing TCP1, subunit 7 (eta)
544418376	Chaperonin containing TCP1, subunit 8 (theta)
544514266	Charged multivesicular body protein 2A
544417239	Charged multivesicular body protein 2B
544480135	Charged multivesicular body protein 3
544465142	Charged multivesicular body protein 4B
544493931	Charged multivesicular body protein 5
544502664	Charged multivesicular body protein 6
544450920	Charged multivesicular body protein 7
544475928	Chimerin 1
544483545	Chitinase domain containing 1
544429013	Chloride intracellular channel 1
544408210	Chloride intracellular channel 4
544414903	Choline dehydrogenase
544413977	Chondroitin sulfate proteoglycan 5 (neuroglycan C)
544498573	Chromobox homolog 1
544420840	Chromobox homolog 3
544470317	Chromobox homolog 5
544409362	Chromodomain helicase DNA binding protein 5
544449114	Chromogranin A
544464380	Chromogranin B
544405872	Chromosome 1 open reading frame 123
544397927	Chromosome 1 open reading frame 198
544398911	Chromosome 1 open reading frame 21
544406689	Chromosome 1 open reading frame 50
544400736	Chromosome 1 open reading frame 95
544459664	Chromosome 10 open reading frame 32
544459541	Chromosome 10 open reading frame 76
544487218	Chromosome 11 open reading frame 58
544470143	Chromosome 12 open reading frame 10
544467598	Chromosome 12 open reading frame 4
544449130	Chromosome 14 open reading frame 142
544449019	Chromosome 14 open reading frame 159
544447285	Chromosome 14 open reading frame 166
544449741	Chromosome 14 open reading frame 2
544514612	Chromosome 16 open reading frame 13
544517712	Chromosome 16 open reading frame 70
544508719	Chromosome 19 open reading frame 52
544508603	Chromosome 19 open reading frame 66
544508025	Chromosome 19 open reading frame 70
544476702	Chromosome 2 open reading frame 47
544417653	Chromosome 21 open reading frame 33
544426190	Chromosome 6 open reading frame 203
544492272	Chromosome 9 open reading frame 16
544495170	Chromosome 9 open reading frame 64
544504988	Chromosome alignment maintaining phosphoprotein 1
544481218	Cilia and flagella associated protein 36
544493792	Ciliary neurotrophic factor receptor
544504558	Citrate lyase beta like
544470620	Citrate synthase
544473263	Citron rho-interacting serine/threonine kinase
544446343	CKLF-like MARVEL transmembrane domain containing 5
544440672	Clathrin interactor 1
544499316	Clathrin, heavy chain (Hc)
544463425	Clathrin, heavy chain-like 1
544493500	Clathrin, light chain A
544441153	Clathrin, light chain B
544412649	Claudin 11
544417090	Claudin domain containing 1
544452595	Clavesin 1
544424977	Clavesin 2
544471258	Cleavage and polyadenylation specific factor 6, 68kDa
544485298	Cleavage and polyadenylation specific factor 7, 59kDa
544488279	ClpB homolog, mitochondrial AAA ATPase chaperonin
544496243	Clustered mitochondria (cluA/CLU1) homolog
544451095	Clusterin
544505243	CNDP dipeptidase 2 (metallopeptidase M20 family)
544518771	Coactosin-like F-actin binding protein 1
544401252	Coatomer protein complex, subunit alpha
544487321	Coatomer protein complex, subunit beta 1
544411616	Coatomer protein complex, subunit beta 2 (beta prime)
544471776	Coatomer protein complex, subunit gamma 1
544422833	Coatomer protein complex, subunit gamma 2
544470329	Coatomer protein complex, subunit zeta 1
544426341	Coenzyme Q3 methyltransferase
544448385	Coenzyme Q6 monooxygenase
544494501	Coenzyme Q9
544484385	Cofilin 1 (non-muscle)
544446798	Cofilin 2 (muscle)
544509187	Coiled-coil and C2 domain containing 1A
544405953	Coiled-coil and C2 domain containing 1B
544509589	Coiled-coil domain containing 124
544422686	Coiled-coil domain containing 136
544448088	Coiled-coil domain containing 177
544520687	Coiled-coil domain containing 22
544416276	Coiled-coil domain containing 58
544458478	Coiled-coil domain containing 6
544481231	Coiled-coil domain containing 88A
544488782	Coiled-coil domain containing 90B
544468971	Coiled-coil domain containing 91
544473675	Coiled-coil domain containing 92
544419911	Coiled-coil-helix-coiled-coil-helix domain containing 2
544422877	Coiled-coil-helix-coiled-coil-helix domain containing 3
544416041	Coiled-coil-helix-coiled-coil-helix domain containing 6
544507454	Cold inducible RNA binding protein
544403364	Cold shock domain containing E1, RNA-binding
544504764	Collagen, type IV, alpha 2
544431253	Collapsin response mediator protein 1
544456233	COMM domain containing 3
544444673	COMM domain containing 4
544504160	COMM domain containing 6
544496553	Complement component 1, q subcomponent binding protein
544508183	Complement component 3
544428912	Complement component 4B (Chido blood group)
544430828	Complexin 1
544441108	Complexin 2
544444593	Complexin 3
544469253	Contactin 1
544399713	Contactin 2 (axonal)
544500180	Contactin associated protein 1
544423493	Contactin associated protein-like 2
544443275	COP9 signalosome subunit 2
544497421	COP9 signalosome subunit 3
544432389	COP9 signalosome subunit 4
544452771	COP9 signalosome subunit 5
544419061	COP9 signalosome subunit 6
544467803	COP9 signalosome subunit 7A
544478637	COP9 signalosome subunit 8
544453206	Copine III
544411273	Copine IV
544428313	Copine V
544484226	Copper chaperone for superoxide dismutase
544417082	Coproporphyrinogen oxidase
544517702	Core-binding factor, beta subunit
544516446	Coronin, actin binding protein, 1A
544484068	Coronin, actin binding protein, 1B
544472755	Coronin, actin binding protein, 1C
544444164	Coronin, actin binding protein, 2B
544483846	Cortactin
544418679	COX19 cytochrome c oxidase assembly factor
544397466	COX20 cytochrome c oxidase assembly factor
544442918	Creatine kinase U-type, mitochondrial
544449659	Creatine kinase, brain
544510184	CREB regulated transcription coactivator 1
544489680	Crystallin, alpha B
544502737	Crystallin, lambda 1
544516010	Crystallin, mu
544405088	Crystallin, zeta (quinone reductase)
544466365	CSE1 chromosome segregation 1-like (yeast)
544430861	C-terminal binding protein 1
544406856	CTP synthase 1
544496986	CTS telomere maintenance complex component 1
544455826	CUGBP, Elav-like family member 2
544423506	Cullin 1
544478007	Cullin 3
544522664	Cullin 4B
544489510	Cullin 5
544471181	Cullin-associated and neddylation-dissociated 1
544415982	Cullin-associated and neddylation-dissociated 2 (putative)
544428632	CutA divalent cation tolerance homolog (E. coli)
544430831	Cyclin G associated kinase
544456699	Cyclin Y
544520397	Cyclin-dependent kinase 16
544423709	Cyclin-dependent kinase 5
544468322	Cyclin-dependent kinase inhibitor 1B (p27, Kip1)
544417675	Cystatin B (stefin B)
544463823	Cystatin C
544399355	Cysteine and glycine-rich protein 1
544489060	Cysteine and histidine-rich domain (CHORD) containing 1
544404613	Cysteine conjugate-beta lyase 2
544470099	Cysteine sulfinic acid decarboxylase
544449918	Cysteine-rich protein 2
544415783	Cysteine-rich with EGF-like domains 1
544483743	Cysteinyl-tRNA synthetase
544406132	Cytidine monophosphate (UMP-CMP) kinase 1, cytosolic
544468702	Cytidine monophosphate N-acetylneuraminic acid synthetase
544399483	Cytochrome b5 reductase 1
544461423	Cytochrome b5 reductase 3
544518109	Cytochrome b5 type B (outer mitochondrial membrane)
544500210	Cytochrome c oxidase assembly factor 3
544397818	Cytochrome c oxidase assembly factor 6
544518830	Cytochrome c oxidase subunit IV isoform 1
544444615	Cytochrome c oxidase subunit Va
544479280	Cytochrome c oxidase subunit Vb
544473302	Cytochrome c oxidase subunit VIa polypeptide 1
544510617	Cytochrome c oxidase subunit VIb polypeptide 1 (ubiquitous)
544453566	Cytochrome c oxidase subunit VIc
544426926	Cytochrome c oxidase subunit VIIa polypeptide 2 (liver)
544481672	Cytochrome c oxidase subunit VIIa polypeptide 2 like
544521626	Cytochrome c oxidase subunit VIIb
544519437	Cytochrome c oxidase subunit VIIc
544484949	Cytochrome c oxidase subunit VIIIA (ubiquitous)
544406046	Cytochrome c, somatic
544455137	Cytochrome c-1
544449416	Cytochrome P450, family 46, subfamily A, polypeptide 1
544418912	Cytohesin 3
544440641	Cytoplasmic FMR1 interacting protein 2
544441841	Cytoplasmic FMR1-interacting protein 1
544474441	Cytoplasmic linker associated protein 1
544410659	Cytoplasmic linker associated protein 2
544433320	Cytoplasmic polyadenylation element binding protein 2
544411489	Cytoplasmic protein NCK1
544486065	Cytoskeleton associated protein 5
544474131	Cytoskeleton-associated protein 4
544485350	Damage-specific DNA binding protein 1, 127kDa
544507503	DAZ associated protein 1
544524941	D-dopachrome tautomerase
544464557	DDRGK domain containing 1
544482790	DEAD (Asp-Glu-Ala-Asp) box helicase 1
544461844	DEAD (Asp-Glu-Ala-Asp) box helicase 17
544520204	DEAD (Asp-Glu-Ala-Asp) box helicase 3, X-linked
544501111	DEAD (Asp-Glu-Ala-Asp) box helicase 5
544518405	DEAD (Asp-Glu-Ala-Asp) box polypeptide 19A
544509262	DEAD (Asp-Glu-Ala-Asp) box polypeptide 39A
544429176	DEAD (Asp-Glu-Ala-Asp) box polypeptide 39B
544431639	DEAH (Asp-Glu-Ala-His) box helicase 15
544413984	DEAH (Asp-Glu-Ala-His) box helicase 30
544398824	DEAH (Asp-Glu-Ala-His) box helicase 9
544507813	Death-associated protein kinase 3
544490820	Decapping enzyme, scavenger
544414589	Dedicator of cytokinesis 3
544499419	Dehydrogenase/reductase (SDR family) member 11
544430056	DEK proto-oncogene
544450717	Dematin actin binding protein
544402269	DENN/MADD domain containing 4B
544473539	Density-regulated protein
544404356	Deoxynucleotidyltransferase, terminal, interacting protein 2
544500615	Dephospho-CoA kinase domain containing
544477873	Desmin
544430410	Desmoplakin
544464128	Destrin (actin depolymerizing factor)
544473470	Diablo, IAP-binding mitochondrial protein
544421158	Diacylglycerol kinase, beta 90kDa
544431087	Diacylglycerol kinase, theta 110kDa
544485246	Diacylglycerol lipase, alpha
544474568	Diazepam binding inhibitor (GABA receptor modulator, acyl-CoA binding protein)
544502437	Dicarbonyl/L-xylulose reductase
544487423	Dickkopf WNT signaling pathway inhibitor 3
544512608	Dihydrodiol dehydrogenase (dimeric)
544422188	Dihydrolipoamide dehydrogenase
544489700	Dihydrolipoamide S-acetyltransferase
544448460	Dihydrolipoamide S-succinyltransferase (E2 component of 2-oxo-glutarate complex)
544451029	Dihydropyrimidinase-like 2
544440152	Dihydropyrimidinase-like 3
544525493	Dihydropyrimidinase-like 4
544482377	Dihydropyrimidinase-like 5
544404709	Dimethylarginine dimethylaminohydrolase 1
544429017	Dimethylarginine dimethylaminohydrolase 2
544474609	Dipeptidyl-peptidase 10 (non-functional)
544487979	Dipeptidyl-peptidase 3
544423839	Dipeptidyl-peptidase 6
544507674	DIRAS family, GTP-binding RAS-like 1
544495624	DIRAS family, GTP-binding RAS-like 2
544417444	Disco-interacting protein 2 homolog A
544474083	Disco-interacting protein 2 homolog B
544507292	Discs, large (Drosophila) homolog-associated protein 1
544450144	Discs, large (Drosophila) homolog-associated protein 2
544407359	Discs, large (Drosophila) homolog-associated protein 3
544410176	Discs, large homolog 1 (Drosophila)
544488815	Discs, large homolog 2 (Drosophila)
544521342	Discs, large homolog 3 (Drosophila)
544496697	Discs, large homolog 4 (Drosophila)
544447573	Dishevelled associated activator of morphogenesis 1
544428170	Dishevelled associated activator of morphogenesis 2
544443382	Dmx-like 2
544409102	DNA fragmentation factor, 45kDa, alpha polypeptide
544493968	DnaJ (Hsp40) homolog, subfamily A, member 1
544516882	DnaJ (Hsp40) homolog, subfamily A, member 2
544515323	DnaJ (Hsp40) homolog, subfamily A, member 3
544444832	DnaJ (Hsp40) homolog, subfamily A, member 4
544509275	DnaJ (Hsp40) homolog, subfamily B, member 1
544413222	DnaJ (Hsp40) homolog, subfamily B, member 11
544477844	DnaJ (Hsp40) homolog, subfamily B, member 2
544404976	DnaJ (Hsp40) homolog, subfamily B, member 4
544423947	DnaJ (Hsp40) homolog, subfamily B, member 6
544409296	DnaJ (Hsp40) homolog, subfamily C, member 11
544411284	DnaJ (Hsp40) homolog, subfamily C, member 13
544467107	DnaJ (Hsp40) homolog, subfamily C, member 5
544405419	DnaJ (Hsp40) homolog, subfamily C, member 6
544491519	DNL-type zinc finger
544408497	Dolichyl-diphosphooligosaccharide--protein glycosyltransferase subunit (non-catalytic)
544516405	Double C2-like domains, alpha
544503228	Doublecortin-like kinase 1
544435024	Doublecortin-like kinase 2
544404386	Down-regulator of transcription 1, TBP-binding (negative cofactor 2)
544484363	DR1-associated protein 1 (negative cofactor 2 alpha)
544441278	Drebrin 1
544524286	Drebrin-like
544500391	Dual specificity phosphatase 3
544480549	Dynactin 1
544470832	Dynactin 2 (p50)
544493775	Dynactin 3 (p22)
544440411	Dynactin 4 (p62)
544480141	Dynactin 5 (p25)
544492244	Dynamin 1
544469133	Dynamin 1-like
544508703	Dynamin 2
544398403	Dynamin 3
544502654	Dynein heavy chain 17, axonemal
544499189	Dynein light chain 2, cytoplasmic
544436410	Dynein, axonemal, heavy chain 5
544428221	Dynein, axonemal, heavy chain 8
544421379	Dynein, cytoplasmic 1, intermediate chain 1
544475742	Dynein, cytoplasmic 1, intermediate chain 2
544412458	Dynein, cytoplasmic 1, light intermediate chain 1
544517635	Dynein, cytoplasmic 1, light intermediate chain 2
544473308	Dynein, light chain, LC8-type 1
544465186	Dynein, light chain, roadblock-type 1
544520110	Dynein, light chain, Tctex-type 3
544427253	Dystonin
544506347	Dystrobrevin, alpha
544414307	Dystroglycan 1 (dystrophin-associated glycoprotein 1)
544520044	Dystrophin
544472059	Early endosome antigen 1
544512128	Echinoderm microtubule associated protein like 2
544508382	Ecotropic viral integration site 5-like
544508873	ECSIT signalling integrator
544435856	Ectonucleotide pyrophosphatase/phosphodiesterase 6
544408904	EF-hand domain family, member D2
544482529	EFR3 homolog B
544519476	EGF-like-domain, multiple 6
544400916	Egl-9 family hypoxia-inducible factor 1
544481055	EH domain binding protein 1
544484690	EH-domain containing 1
544514380	EH-domain containing 2
544482063	EH-domain containing 3
544508857	ELAV like neuron-specific RNA binding protein 3
544406059	ELAV like neuron-specific RNA binding protein 4
544508352	ELAV like RNA binding protein 1
544494105	ELAV-like protein 2
544444719	Electron-transfer-flavoprotein, alpha polypeptide
544513157	Electron-transfer-flavoprotein, beta polypeptide
544435318	Electron-transferring-flavoprotein dehydrogenase
544467407	ELKS/RAB6-interacting/CAST family member 1
544414935	ELKS/RAB6-interacting/CAST family member 2
544431262	Ellis van Creveld syndrome 2
544489493	ELMO/CED-12 domain containing 1
544500547	Elongation factor Tu GTP binding domain containing 2
544523793	Emerin
544489203	Endonuclease domain containing 1
544447305	Endoplasmic reticulum oxidoreductase alpha
544473035	Endoplasmic reticulum protein 29
544493205	Endoplasmic reticulum protein 44
544402771	Endosulfine alpha
544420459	Engulfment and cell motility 1
544466201	Engulfment and cell motility 2
544448084	Enhancer of rudimentary homolog (Drosophila)
544409199	Enolase 1, (alpha)
544467877	Enolase 2 (gamma, neuronal)
544506768	Enolase superfamily member 1
544456716	Enolase-phosphatase 1
544511143	Enoyl CoA hydratase 1, peroxisomal
544525499	Enoyl CoA hydratase, short chain, 1, mitochondrial
544514990	Enoyl-CoA delta isomerase 1
544420422	Ependymin related 1
544477949	EPH receptor A4
544433035	EPH receptor A5
544406003	Epidermal growth factor receptor pathway substrate 15
544509425	Epidermal growth factor receptor pathway substrate 15-like 1
544413251	EPM2A (laforin) interacting protein 1
544400688	Epoxide hydrolase 1, microsomal (xenobiotic)
544451089	Epoxide hydrolase 2, cytoplasmic
544513855	Epsin 1
544497567	Epsin 2
544451657	ER lipid raft associated 2
544408622	ER membrane protein complex subunit 1
544453875	ER membrane protein complex subunit 2
544518836	ER membrane protein complex subunit 8
544475221	Ermin, ERM-like protein
544465435	Erythrocyte membrane protein band 4.1-like 1
544425205	Erythrocyte membrane protein band 4.1-like 2
544506895	Erythrocyte membrane protein band 4.1-like 3
544503694	Esterase D
544525291	Ethylmalonic encephalopathy 1
544425086	Ethylmalonyl-CoA decarboxylase 1
544426959	Eukaryotic translation elongation factor 1 alpha 1
544467020	Eukaryotic translation elongation factor 1 alpha 2
544477105	Eukaryotic translation elongation factor 1 beta 2
544454991	Eukaryotic translation elongation factor 1 delta (guanine nucleotide exchange protein)
544485158	Eukaryotic translation elongation factor 1 gamma
544507815	Eukaryotic translation elongation factor 2
544413460	Eukaryotic translation initiation factor 1B
544447960	Eukaryotic translation initiation factor 2, subunit 1 alpha, 35kDa
544465159	Eukaryotic translation initiation factor 2, subunit 2 beta, 38kDa
544434177	Eukaryotic translation initiation factor 2, subunit 3 gamma, 52kDa
544481901	Eukaryotic translation initiation factor 2-alpha kinase 2
544448492	Eukaryotic translation initiation factor 2B, subunit 2 beta, 39kDa
544460210	Eukaryotic translation initiation factor 3, subunit A
544418776	Eukaryotic translation initiation factor 3, subunit B
544516316	Eukaryotic translation initiation factor 3, subunit C
544462081	Eukaryotic translation initiation factor 3, subunit D
544453873	Eukaryotic translation initiation factor 3, subunit E
544487691	Eukaryotic translation initiation factor 3, subunit F
544508607	Eukaryotic translation initiation factor 3, subunit G
544453965	Eukaryotic translation initiation factor 3, subunit H
544443014	Eukaryotic translation initiation factor 3, subunit J
544511121	Eukaryotic translation initiation factor 3, subunit K
544486660	Eukaryotic translation initiation factor 3, subunit M
544413076	Eukaryotic translation initiation factor 4 gamma, 1
544487458	Eukaryotic translation initiation factor 4 gamma, 2
544408470	Eukaryotic translation initiation factor 4 gamma, 3
544496854	Eukaryotic translation initiation factor 4A1
544410553	Eukaryotic translation initiation factor 4A2
544502198	Eukaryotic translation initiation factor 4A3
544470061	Eukaryotic translation initiation factor 4B
544419536	Eukaryotic translation initiation factor 4H
544449626	Eukaryotic translation initiation factor 5
544496751	Eukaryotic translation initiation factor 5A
544439579	Eukaryotic translation termination factor 1
544462701	EWS RNA-binding protein 1
544433154	Exocyst complex component 1
544430655	Exocyst complex component 2
544436201	Exocyst complex component 3
544422881	Exocyst complex component 4
544447497	Exocyst complex component 5
544480690	Exocyst complex component 6B
544397886	Exocyst complex component 8
544448058	Exonuclease 3'-5' domain containing 2
544481087	Exportin 1
544452120	Exportin 7
544470552	Extended synaptotagmin-like protein 1
544423962	Extended synaptotagmin-like protein 2
544426149	Ezrin
544422365	F-actin-capping protein subunit alpha-2
544440538	Family with sequence similarity 114, member A2
544495741	Family with sequence similarity 120A
544423401	Family with sequence similarity 131, member B
544479124	Family with sequence similarity 132, member B
544477788	Family with sequence similarity 134, member A
544424486	Family with sequence similarity 136, member A
544416280	Family with sequence similarity 162, member A
544437762	Family with sequence similarity 169, member A
544476289	Family with sequence similarity 171, member B
544446827	Family with sequence similarity 177, member A1
544502341	Family with sequence similarity 195, member B
544427120	Family with sequence similarity 210, member A
544457366	Family with sequence similarity 213, member A
544482781	Family with sequence similarity 49, member A
544454345	Family with sequence similarity 49, member B
544442419	Family with sequence similarity 98, member B
544404964	Far upstream element (FUSE) binding protein 1
544401848	Farnesyl diphosphate synthase
544452080	Farnesyltransferase, CAAX box, alpha
544469702	Fas apoptotic inhibitory molecule 2
544441157	Fas associated factor family member 2
544418874	Fascin actin-bundling protein 1
544406214	Fatty acid amide hydrolase
544407656	Fatty acid binding protein 3, muscle and heart
544453107	Fatty acid binding protein 5 (psoriasis-associated)
544424969	Fatty acid binding protein 7, brain
544502457	Fatty acid synthase
544514642	F-box and leucine-rich repeat protein 16
544418880	F-box and leucine-rich repeat protein 18
544409052	F-box protein 2
544480649	F-box protein 41
544409040	F-box protein 44
544504484	FERM, RhoGEF (ARHGEF) and pleckstrin domain protein 1 (chondrocyte-derived)
544447322	Fermitin family member 2
544450695	Ferritin, heavy polypeptide 1
544512610	Ferritin, light polypeptide
544505638	Ferrochelatase
544435184	Fibrinogen alpha chain
544435180	Fibrinogen beta chain
544435188	Fibrinogen gamma chain
544439988	Fibroblast growth factor 1 (acidic)
544399540	Fibromodulin
544507857	Fibronectin type III and SPRY domain containing 1
544523796	Filamin A, alpha
544415055	Filamin B, beta
544422696	Filamin C, gamma
544419352	Fission, mitochondrial 1
544492824	FK506 binding protein 15, 133kDa
544484857	FK506 binding protein 2, 13kDa
544447090	FK506 binding protein 3, 25kDa
544467514	FK506 binding protein 4, 59kDa
544509713	FK506 binding protein 8, 38kDa
544497502	Flightless I actin binding protein
544429281	Flotillin 1
544497955	Flotillin 2
544489023	Folate hydrolase (prostate-specific membrane antigen) 1
544397630	Formin 2
544475155	Formin-like 2
544523105	Four and a half LIM domains 1
544415152	Fragile histidine triad
544523252	Fragile X mental retardation 1
544412914	Fragile X mental retardation, autosomal homolog 1
544502534	Fructosamine 3 kinase
544502536	Fructosamine 3 kinase related protein
544518395	Fucokinase
544408299	Fucosidase, alpha-L- 1, tissue
544397604	Fumarate hydratase
544514859	Fumarylacetoacetate hydrolase domain containing 1
544479184	Fumarylacetoacetate hydrolase domain containing 2B
544520265	FUN14 domain containing 1
544503147	Furry homolog (Drosophila)
544516659	FUS RNA binding protein
544510494	FXYD domain containing ion transport regulator 1
544490049	FXYD domain containing ion transport regulator 6
544424697	FYN proto-oncogene, Src family tyrosine kinase
544502447	G protein pathway suppressor 1
544441167	G protein regulated inducer of neurite outgrowth 1
544456284	G protein-coupled receptor 158
544399383	G protein-coupled receptor 37 like 1
544498036	G protein-coupled receptor kinase interacting ArfGAP 1
544515891	G protein-coupled receptor, class C, group 5, member B
544515682	G1 to S phase transition 2
544518528	GABA(A) receptor-associated protein like 2
544501731	Galactokinase 1
544443269	Galactokinase 2
544440791	Gamma-aminobutyric acid (GABA) A receptor, alpha 1
544523461	Gamma-aminobutyric acid (GABA) A receptor, alpha 3
544432190	Gamma-aminobutyric acid (GABA) A receptor, beta 1
544440773	Gamma-aminobutyric acid (GABA) A receptor, beta 2
544440804	Gamma-aminobutyric acid (GABA) A receptor, gamma 2
544429451	Gamma-aminobutyric acid (GABA) B receptor, 1
544493250	Gamma-aminobutyric acid (GABA) B receptor, 2
544452621	Gamma-glutamyl hydrolase (conjugase, folylpolygammaglutamyl hydrolase)
544420678	Gamma-glutamylcyclotransferase
544524979	Gamma-glutamyltransferase 5
544465230	Gamma-glutamyltransferase 7
544452968	Ganglioside induced differentiation associated protein 1
544465835	Ganglioside induced differentiation associated protein 1-like 1
544424925	Gap junction protein, alpha 1, 43kDa
544473280	GCN1 eIF2 alpha kinase activator homolog
544523837	GDP dissociation inhibitor 1
544455712	GDP dissociation inhibitor 2
544430646	GDP-mannose 4,6-dehydratase
544492533	Gelsolin
544448826	General transcription factor IIA, 1, 19/37kDa
544419567	General transcription factor IIi
544447879	Gephyrin
544397771	Geranylgeranyl diphosphate synthase 1
544500094	GH3 domain containing
544466935	GID complex subunit 8
544509272	GIPC PDZ domain containing family, member 1
544493518	GLI pathogenesis-related 2
544447368	Glia maturation factor, beta
544500577	Glial fibrillary acidic protein
544419895	Glioblastoma amplified sequence
544417276	Glucan (1,4-alpha-), branching enzyme 1
544439973	Glucosamine-6-phosphate deaminase 1
544523912	Glucose-6-phosphate dehydrogenase
544510410	Glucose-6-phosphate isomerase
544485142	Glucosidase, alpha; neutral AB
544475719	Glutamate decarboxylase 1 (brain, 67kDa)
544456297	Glutamate decarboxylase 2 (pancreatic islets and brain, 65kDa)
544457242	Glutamate dehydrogenase 1
544440516	Glutamate receptor, ionotropic, AMPA 1
544435272	Glutamate receptor, ionotropic, AMPA 2
544522686	Glutamate receptor, ionotropic, AMPA 3
544414614	Glutamate receptor, metabotropic 2
544421810	Glutamate receptor, metabotropic 3
544489003	Glutamate receptor, metabotropic 5
544398776	Glutamate-ammonia ligase
544427360	Glutamate-cysteine ligase, catalytic subunit
544459307	Glutamic-oxaloacetic transaminase 1, soluble
544517535	Glutamic-oxaloacetic transaminase 2, mitochondrial
544455249	Glutamic-pyruvate transaminase (alanine aminotransferase)
544476487	Glutaminase
544480858	Glutamine--fructose-6-phosphate transaminase 1
544441617	Glutamine-fructose-6-phosphate transaminase 2
544426207	Glutaminyl-tRNA synthase (glutamine-hydrolyzing)-like 1
544414218	Glutaminyl-tRNA synthetase
544400437	Glutamyl-prolyl-tRNA synthetase
544516093	Glutamyl-tRNA synthetase 2, mitochondrial
544435087	Glutamyl-tRNA(Gln) amidotransferase, subunit B
544473306	Glutamyl-tRNA(Gln) amidotransferase, subunit C
544438366	Glutaredoxin (thioltransferase)
544460664	Glutaredoxin 3
544449310	Glutaredoxin 5
544509098	Glutaryl-CoA dehydrogenase
544414278	Glutathione peroxidase 1
544507432	Glutathione peroxidase 4
544451289	Glutathione reductase
544427399	Glutathione S-transferase alpha 4
544525682	Glutathione S-transferase kappa 1
544403834	Glutathione S-transferase mu 2 (muscle)
544403824	Glutathione S-transferase mu 3 (brain)
544403828	Glutathione S-transferase mu 4
544403845	Glutathione S-transferase mu 5
544459759	Glutathione S-transferase omega 1
544484030	Glutathione S-transferase pi 1
544524949	Glutathione S-transferase theta 2 (gene/pseudogene)
544465252	Glutathione synthetase
544467723	Glyceraldehyde-3-phosphate dehydrogenase
544435442	Glycerol kinase
544469750	Glycerol-3-phosphate dehydrogenase 1 (soluble)
544410759	Glycerol-3-phosphate dehydrogenase 1-like
544475199	Glycerol-3-phosphate dehydrogenase 2 (mitochondrial)
544515875	Glycerophosphodiester phosphodiesterase 1
544499299	Glycerophosphodiester phosphodiesterase domain containing 1
544443093	Glycine amidinotransferase (L-arginine:glycine amidinotransferase)
544438661	Glycine cleavage system protein H (aminomethyl carrier)
544511692	Glycogen synthase kinase 3 alpha
544416406	Glycogen synthase kinase 3 beta
544411934	Glycogenin 1
544435684	Glycoprotein M6A
544519507	Glycoprotein M6B
544420673	Glycyl-tRNA synthetase
544496097	Glyoxalase domain containing 4
544428223	Glyoxalase I
544493398	Glyoxylate reductase/hydroxypyruvate reductase
544440449	GM2 ganglioside activator
544466707	GNAS complex locus
544518442	Golgi glycoprotein 1
544436566	Golgi phosphoprotein 3 (coat-protein)
544475723	Golgi reassembly stacking protein 2, 55kDa
544418671	Golgi to ER traffic protein 4
544424863	Golgi-associated PDZ and coiled-coil motif containing
544501599	Golgi-associated, gamma adaptin ear containing, ARF binding protein 3
544492233	Golgin A2
544473964	Golgin A3
544413283	Golgin A4
544475445	Grancalcin, EF-hand calcium binding protein
544478428	GRB10 interacting GYF protein 2
544422605	GRIP and coiled-coil domain containing 1
544520615	GRIP1 associated protein 1
544432827	Group-specific component (vitamin D binding protein)
544509126	Growth arrest and DNA-damage-inducible, gamma interacting protein 1
544497096	Growth arrest-specific 7
544416498	Growth associated protein 43
544501623	Growth factor receptor-bound protein 2
544514889	Growth factor, augmenter of liver regeneration
544431194	GrpE-like 1, mitochondrial (E. coli)
544440490	GTPase activating protein (SH3 domain) binding protein 1
544432661	GTPase activating protein (SH3 domain) binding protein 2
544403360	GTPase NRas
544494899	Guanine deaminase
544412200	Guanine monphosphate synthase
544507720	Guanine nucleotide binding protein (G protein), alpha 11 (Gq class)
544501138	Guanine nucleotide binding protein (G protein), alpha 13
544517195	Guanine nucleotide binding protein (G protein), alpha activating activity polypeptide O
544414444	Guanine nucleotide binding protein (G protein), alpha inhibiting activity polypeptide 2
544463010	Guanine nucleotide binding protein (G protein), alpha z polypeptide
544443419	Guanine nucleotide binding protein (G protein), beta 5
544409605	Guanine nucleotide binding protein (G protein), beta polypeptide 1
544419248	Guanine nucleotide binding protein (G protein), beta polypeptide 2
544441696	Guanine nucleotide binding protein (G protein), beta polypeptide 2-like 1
544412830	Guanine nucleotide binding protein (G protein), beta polypeptide 4
544461937	Guanine nucleotide binding protein (G protein), gamma 10
544405261	Guanine nucleotide binding protein (G protein), gamma 12
544447278	Guanine nucleotide binding protein (G protein), gamma 2
544485123	Guanine nucleotide binding protein (G protein), gamma 3
544507670	Guanine nucleotide binding protein (G protein), gamma 7
544495028	Guanine nucleotide binding protein (G protein), q polypeptide
544429348	Guanine nucleotide binding protein-like 1
544421897	Guanine nucleotide-binding protein G(i) subunit alpha-1
544446541	Guanosine monophosphate reductase 2
544404610	Guanylate binding protein 1, interferon-inducible
544489475	Guanylate cyclase 1, soluble, alpha 2
544435251	Guanylate cyclase 1, soluble, beta 3
544400843	Guanylate kinase 1
544490310	H2A histone family, member X
544439358	H2A histone family, member Y
544506014	Haloacid dehalogenase-like hydrolase domain containing 2
544492783	Haloacid dehalogenase-like hydrolase domain containing 3
544518171	Haptoglobin-related protein
544483350	Harvey rat sarcoma viral oncogene homolog
544425394	HBS1-like translational GTPase
544481905	HEAT repeat containing 5B
544503128	Heat shock 105kDa/110kDa protein 1
544467560	Heat shock 10kDa protein 1
544419422	Heat shock 27kDa protein 1
544476637	Heat shock 60kDa protein 1 (chaperonin)
544428972	Heat shock 70 kDa protein 1A/1B
544460151	Heat shock 70kDa protein 12A
544447785	Heat shock 70kDa protein 2
544439240	Heat shock 70kDa protein 4
544434624	Heat shock 70kDa protein 4-like
544495610	Heat shock 70kDa protein 5 (glucose-regulated protein, 78kDa)
544490495	Heat shock 70kDa protein 8
544439577	Heat shock 70kDa protein 9 (mortalin)
544504463	Heat shock factor binding protein 1
544418589	Heat shock protein 70kDa family, member 13
544449539	Heat shock protein 90kDa alpha (cytosolic), class A member 1
544427662	Heat shock protein 90kDa alpha (cytosolic), class B member 1
544472529	Heat shock protein 90kDa beta (Grp94), member 1
544453512	Heat-responsive protein 12
544446719	HECT domain containing E3 ubiquitin protein ligase 1
544473058	HECT domain containing E3 ubiquitin protein ligase 4
544520907	HECT, UBA and WWE domain containing 1, E3 ubiquitin protein ligase
544501573	Hematological and neurological expressed 1
544468349	Heme binding protein 1
544515327	Heme oxygenase 2
544514494	Hemoglobin subunit alpha
544488104	Hemoglobin, beta
544408432	Heparan sulfate proteoglycan 2
544490647	Hepatic and glial cell adhesion molecule
544502319	Hepatocyte growth factor-regulated tyrosine kinase substrate
544401578	Hepatoma-derived growth factor
544445044	Hepatoma-derived growth factor, related protein 3
544441397	Heterogeneous nuclear ribonucleoprotein A/B
544439472	Heterogeneous nuclear ribonucleoprotein A0
544470309	Heterogeneous nuclear ribonucleoprotein A1
544420827	Heterogeneous nuclear ribonucleoprotein A2/B1
544476028	Heterogeneous nuclear ribonucleoprotein A3
544446136	Heterogeneous nuclear ribonucleoprotein C (C1/C2)
544432460	Heterogeneous nuclear ribonucleoprotein D (AU-rich element RNA binding protein 1, 37kDa)
544432450	Heterogeneous nuclear ribonucleoprotein D-like
544456869	Heterogeneous nuclear ribonucleoprotein F
544441515	Heterogeneous nuclear ribonucleoprotein H1 (H)
544521943	Heterogeneous nuclear ribonucleoprotein H2
544458280	Heterogeneous nuclear ribonucleoprotein H3 (2H9)
544495172	Heterogeneous nuclear ribonucleoprotein K
544511147	Heterogeneous nuclear ribonucleoprotein L
544481815	Heterogeneous nuclear ribonucleoprotein L-like
544508420	Heterogeneous nuclear ribonucleoprotein M
544408350	Heterogeneous nuclear ribonucleoprotein R
544397469	Heterogeneous nuclear ribonucleoprotein U (scaffold attachment factor A)
544485109	Heterogeneous nuclear ribonucleoprotein U-like 2
544458199	Hexokinase 1
544437741	Hexosaminidase B (beta polypeptide)
544478954	High density lipoprotein binding protein
544503087	High mobility group box 1
544426843	High mobility group nucleosomal binding domain 3
544521688	High mobility group nucleosome binding domain 5
544407474	Hippocalcin
544407002	Hippocalcin like 4
544482933	Hippocalcin-like 1
544474806	Histamine N-methyltransferase
544439078	Histidine triad nucleotide binding protein 1
544493553	Histidine triad nucleotide binding protein 2
544425036	Histidine triad nucleotide binding protein 3
544413230	Histidine-rich glycoprotein
544439783	Histidyl-tRNA synthetase
544475787	Histone acetyltransferase 1
544429761	Histone cluster 1, H1e
544402904	Histone cluster 2, H2ab
544416013	Histone deacetylase 11
544430751	Histone H2A type 1
544420190	Histone H2A.V
544430759	Histone H3.1
544398017	Histone H3.3
544437945	Homer scaffolding protein 1
544450447	Homolog of rat pragma of Rnd2
544405605	Hook microtubule-tethering protein 1
544452074	Hook microtubule-tethering protein 3
544513765	HSPA (heat shock 70kDa) binding protein, cytoplasmic cochaperone 1
544460402	HtrA serine peptidase 1
544480471	HtrA serine peptidase 2
544431099	Huntingtin
544419450	Huntingtin interacting protein 1
544473558	Huntingtin interacting protein 1 related
544438123	Hyaluronan and proteoglycan link protein 1
544401617	Hyaluronan and proteoglycan link protein 2
544509860	Hyaluronan and proteoglycan link protein 4
544496027	Hyaluronan binding protein 4
544434031	Hydroxyacyl-CoA dehydrogenase
544482409	Hydroxyacyl-CoA dehydrogenase/3-ketoacyl-CoA thiolase/enoyl-CoA hydratase (trifunctional protein), alpha subunit
544482414	Hydroxyacyl-CoA dehydrogenase/3-ketoacyl-CoA thiolase/enoyl-CoA hydratase (trifunctional protein), beta subunit
544514865	Hydroxyacylglutathione hydrolase
544520879	Hydroxysteroid (17-beta) dehydrogenase 10
544486334	Hydroxysteroid (17-beta) dehydrogenase 12
544514392	Hydroxysteroid (17-beta) dehydrogenase 14
544438806	Hydroxysteroid (17-beta) dehydrogenase 4
544518734	Hydroxysteroid dehydrogenase like 1
544492857	Hydroxysteroid dehydrogenase like 2
544437057	Hyperpolarization activated cyclic nucleotide gated potassium channel 1
544522950	Hypoxanthine phosphoribosyltransferase 1
544490276	Hypoxia up-regulated 1
544463096	Ig lambda chain V-I region BL2
544509319	IlvB (bacterial acetolactate synthase)-like
544474962	Immature colon carcinoma transcript 1
544511803	Immunity-related GTPase family, Q
544408666	Immunoglobin superfamily, member 21
544521299	Immunoglobulin (CD79A) binding protein 1
544463100	Immunoglobulin lambda-like polypeptide 1
544401303	Immunoglobulin superfamily, member 8
544491031	Immunoglobulin superfamily, member 9B
544414204	IMP (inosine 5'-monophosphate) dehydrogenase 2
544504472	Importin 5
544488053	Importin 7
544399363	Importin 9
544518195	Increased sodium tolerance 1 homolog (yeast)
544493001	Inhibitor of kappa light polypeptide gene enhancer in B-cells, kinase complex-associated protein
544480155	Inner membrane protein, mitochondrial
544464562	Inosine triphosphatase (nucleoside triphosphate pyrophosphatase)
544415545	Inositol 1,4,5-trisphosphate receptor, type 1
544525895	Inositol polyphosphate-1-phosphatase
544479318	Inositol polyphosphate-4-phosphatase, type I, 107kDa
544496136	Inositol polyphosphate-5-phosphatase K
544460719	Inositol polyphosphate-5-phosphatase, 40kDa
544442679	Inositol-trisphosphate 3-kinase A
544478274	Integral membrane protein 2C
544475829	Integrin, alpha 6
544476281	Integrin, alpha V
544456576	Integrin, beta 1 (fibronectin receptor, beta polypeptide, antigen CD29 includes MDF2, MSK12)
544417548	Integrin, beta 2 (complement component 3 receptor 3 and 4 subunit)
544487813	Integrin-linked kinase
544508626	Intercellular adhesion molecule 5, telencephalin
544448656	Interferon regulatory factor 2 binding protein-like
544458737	Interferon-induced protein with tetratricopeptide repeats 3
544458747	Interferon-induced protein with tetratricopeptide repeats 5
544519990	Interleukin 1 receptor accessory protein-like 1
544479587	Interleukin 1 receptor-like 1
544402295	Interleukin enhancer binding factor 2
544508681	Interleukin enhancer binding factor 3, 90kDa
544523770	Interleukin-1 receptor-associated kinase 1
544459678	Internexin neuronal intermediate filament protein, alpha
544418161	Intersectin 1 (SH3 domain protein)
544450072	Inverted formin, FH2 and WH2 domain containing
544415993	IQ motif and Sec7 domain 1
544520838	IQ motif and Sec7 domain 2
544445520	IQ motif containing GTPase activating protein 1
544495255	Iron-sulfur cluster assembly 1
544448429	Iron-sulfur cluster assembly 2
544472738	Iron-sulfur cluster assembly enzyme
544482976	Isoamyl acetate-hydrolyzing esterase 1 homolog
544477230	Isocitrate dehydrogenase 1 (NADP+), soluble
544445493	Isocitrate dehydrogenase 2 (NADP+), mitochondrial
544444818	Isocitrate dehydrogenase 3 (NAD+) alpha
544464641	Isocitrate dehydrogenase 3 (NAD+) beta
544523671	Isocitrate dehydrogenase 3 (NAD+) gamma
544495684	Isoleucyl-tRNA synthetase
544400453	Isoleucyl-tRNA synthetase 2, mitochondrial
544421128	Isoprenoid synthase domain containing
544442538	Isovaleryl-CoA dehydrogenase
544498488	Karyopherin (importin) beta 1
544503788	Karyopherin alpha 3 (importin alpha 4)
544412401	Karyopherin alpha 4 (importin alpha 3)
544407574	Karyopherin alpha 6 (importin alpha 7)
544503078	Katanin p60 subunit A-like 1
544452102	Kelch repeat and BTB (POZ) domain containing 11
544470012	Keratin 1, type II
544499934	Keratin 10, type I
544499996	Keratin 14, type I
544500000	Keratin 17, type I
544470016	Keratin 2, type II
544470028	Keratin 5, type II
544470031	Keratin 6A, type II
544469997	Keratin 75, type II
544471944	Keratin 8, type II
544469970	Keratin 80, type II
544499994	Keratin 9, type I
544470034	Keratin, type II cytoskeletal 6C
544407582	KH domain containing, RNA binding, signal transduction associated 1
544454596	KH domain containing, RNA binding, signal transduction associated 3
544510107	KH-type splicing regulatory protein
544497880	KIAA0100
544501643	KIAA0195
544454271	KIAA0196
544492929	KIAA0368
544518787	KIAA0513
544496620	KIAA0753
544461261	KIAA0930
544444883	KIAA1024
544404489	KIAA1107
544479350	KIAA1211-like
544505467	KIAA1468
544486613	KIAA1549-like
544475961	KIAA1715
544460868	Kinase non-catalytic C-lobe domain (KIND) containing 1
544447448	Kinectin 1 (kinesin receptor)
544469203	Kinesin family member 21A
544439183	Kinesin family member 3A
544464962	Kinesin family member 3B
544470897	Kinesin family member 5A
544456552	Kinesin family member 5B
544475012	Kinesin family member 5C
544455243	Kinesin family member C2
544437350	Kinesin heavy chain member 2A
544449687	Kinesin light chain 1
544484301	Kinesin light chain 2
544427879	Kinesin light chain 4
544398290	Kinesin-associated protein 3
544478891	Kinesin-like protein KIF1B
544473521	Kinetochore associated 1
544468780	Kirsten rat sarcoma viral oncogene homolog
544431556	Kv channel interacting protein 4
544523692	L1 cell adhesion molecule
544440578	La ribonucleoprotein domain family, member 1
544487937	Lactate dehydrogenase A
544422137	Lactate dehydrogenase B
544487083	Lactate dehydrogenase C
544518475	Lactate dehydrogenase D
544401745	Lamin A/C
544438989	Lamin B1
544507662	Lamin B2
544472260	Lamina-associated polypeptide 2, isoforms beta/gamma
544414240	Laminin, beta 2 (laminin S)
544398831	Laminin, gamma 1 (formerly LAMB2)
544477384	LanC lantibiotic synthetase component C-like 1 (bacterial)
544419942	LanC lantibiotic synthetase component C-like 2 (bacterial)
544461954	Lectin, galactoside-binding, soluble, 1
544514336	Lectin, galactoside-binding, soluble, 7
544481007	Lectin, galactoside-binding-like
544497512	Lethal giant larvae homolog 1 (Drosophila)
544431501	Leucine aminopeptidase 3
544516151	Leucine carboxyl methyltransferase 1
544478676	Leucine rich repeat (in FLII) interacting protein 1
544478722	Leucine rich repeat (in FLII) interacting protein 2
544444790	Leucine rich repeat and Ig domain containing 1
544494025	Leucine rich repeat and Ig domain containing 2
544495505	Leucine rich repeat and sterile alpha motif containing 1
544405215	Leucine rich repeat containing 40
544410014	Leucine rich repeat containing 47
544442807	Leucine rich repeat containing 57
544498826	Leucine rich repeat containing 59
544405219	Leucine rich repeat containing 7
544497755	Leucine rich repeat containing 75A
544492112	Leucine rich repeat containing 8 family, member A
544404591	Leucine rich repeat containing 8 family, member C
544409128	Leucine zipper and CTNNBIP1 domain containing
544408375	Leucine zipper protein 1
544413806	Leucine zipper transcription factor-like 1
544464565	Leucine zipper, putative tumor suppressor family member 3
544430926	Leucine zipper-EF-hand containing transmembrane protein 1
544481601	Leucine-rich pentatricopeptide repeat containing
544431655	Leucine-rich repeat LGI family, member 2
544450781	Leucine-rich repeat LGI family, member 3
544458901	Leucine-rich, glioma inactivated 1
544440097	Leucyl-tRNA synthetase
544472217	Leukotriene A4 hydrolase
544432039	LIM and calponin homology domains 1
544479746	LIM and senescent cell antigen-like domains 1
544499567	LIM and SH3 protein 1
544504170	LIM domain 7
544525262	LIM domain kinase 1
544416484	Limbic system-associated membrane protein
544471558	Lin-7 homolog A (C. elegans)
544512653	Lin-7 homolog B (C. elegans)
544486867	Lin-7 homolog C (C. elegans)
544482678	Lipid droplet associated hydrolase
544436727	LMBR1 domain containing 2
544508031	Lon peptidase 1, mitochondrial
544470776	Low density lipoprotein receptor-related protein 1
544431072	Low density lipoprotein receptor-related protein associated protein 1
544451781	LSM1 homolog, mRNA degradation associated
544510396	LSM14A mRNA processing body assembly factor
544428983	LSM2 homolog, U6 small nuclear RNA and mRNA degradation associated
544509654	LSM4 homolog, U6 small nuclear RNA and mRNA degradation associated
544422414	LSM8 homolog, U6 small nuclear RNA associated
544514498	LUC7-like
544423131	LUC7-like 2 pre-mRNA splicing factor
544454866	Ly6/neurotoxin 1
544454899	Lymphocyte antigen 6 complex, locus H
544503636	Lymphocyte cytosolic protein 1 (L-plastin)
544439070	LYR motif containing 7
544489197	Lysine (K)-specific demethylase 4E
544442308	Lysophosphatidylcholine acyltransferase 4
544452299	Lysophospholipase I
544408310	Lysophospholipase II
544504915	Lysosomal-associated membrane protein 1
544522660	Lysosomal-associated membrane protein 2
544518546	Lysyl-tRNA synthetase
544484943	MACRO domain containing 1
544464187	MACRO domain containing 2
544524947	Macrophage migration inhibitory factor (glycosylation-inhibiting factor)
544516346	Major vault protein
544454011	Mal, T-cell differentiation protein 2 (gene/pseudogene)
544481037	Malate dehydrogenase 1, NAD (soluble)
544419424	Malate dehydrogenase 2, NAD (mitochondrial)
544473333	Malectin
544426744	Malic enzyme 1, NADP(+)-dependent, cytosolic
544488945	Malic enzyme 3, NADP(+)-dependent, mitochondrial
544522666	Malignant T cell amplified sequence 1
544444603	Mannose phosphate isomerase
544468038	Mannose-6-phosphate receptor (cation dependent)
544496848	Mannose-P-dolichol utilization defect 1
544509013	Mannosidase, alpha, class 2B, member 1
544449628	MAP/microtubule affinity-regulating kinase 3
544512061	MAP/microtubule affinity-regulating kinase 4
544407243	MAP7 domain containing 1
544525843	MAP7 domain containing 2
544485943	MAP-kinase activating death domain
544439603	Matrin 3
544420694	Maturin, neural progenitor differentiation regulator homolog (Xenopus)
544409070	Mechanistic target of rapamycin (serine/threonine kinase)
544503711	Mediator complex subunit 4
544461612	Megakaryoblastic leukemia (translocation) 1
544519618	Melanoma antigen family B17
544491175	Melanoma cell adhesion molecule
544400515	Melanoma inhibitory activity family, member 3
544415241	Membrane associated guanylate kinase, WW and PDZ domain containing 1
544424036	Membrane associated guanylate kinase, WW and PDZ domain containing 2
544514414	Membrane bound O-acyltransferase domain containing 7
544523960	Membrane protein, palmitoylated 1, 55kDa
544502624	Membrane protein, palmitoylated 2 (MAGUK p55 subfamily member 2)
544447952	Membrane protein, palmitoylated 5 (MAGUK p55 subfamily member 5)
544420892	Membrane protein, palmitoylated 6 (MAGUK p55 subfamily member 6)
544456416	Membrane protein, palmitoylated 7 (MAGUK p55 subfamily member 7)
544459513	Meningioma expressed antigen 5 (hyaluronidase)
544414605	Mesencephalic astrocyte-derived neurotrophic factor
544453491	Metadherin
544438221	Metallo-beta-lactamase domain containing 2
544490458	Metallothionein 1E
544517210	Metallothionein 3
544519184	Metastasis suppressor 1-like
544480252	Methionine adenosyltransferase II, alpha
544440828	Methionine adenosyltransferase II, beta
544472182	Methionyl aminopeptidase 2
544470871	Methionyl-tRNA synthetase
544476653	Methionyl-tRNA synthetase 2, mitochondrial
544523772	Methyl CpG binding protein 2
544507552	Methyl-CpG binding domain protein 3
544412946	Methylcrotonoyl-CoA carboxylase 1 (alpha)
544437655	Methylcrotonoyl-CoA carboxylase 2 (beta)
544447764	Methylenetetrahydrofolate dehydrogenase (NADP+ dependent) 1, methenyltetrahydrofolate cyclohydrolase, formyltetrahydrofolate synthetase
544425953	Methylenetetrahydrofolate dehydrogenase (NADP+ dependent) 1-like
544472846	Methylmalonic aciduria (cobalamin deficiency) cblB type
544480730	Methylmalonyl CoA epimerase
544427489	Methylmalonyl CoA mutase
544494165	Methylthioadenosine phosphorylase
544509175	Methylthioribose-1-phosphate isomerase 1
544469830	Methyltransferase like 7A
544472848	Mevalonate kinase
544419785	MICAL-like 2
544398054	Microsomal glutathione S-transferase 3
544463480	Microtubule associated monooxygenase, calponin and LIM domain containing 3
544407088	Microtubule-actin crosslinking factor 1
544465190	Microtubule-associated protein 1 light chain 3 alpha
544518907	Microtubule-associated protein 1 light chain 3 beta
544442913	Microtubule-associated protein 1A
544437662	Microtubule-associated protein 1B
544509572	Microtubule-associated protein 1S
544477294	Microtubule-associated protein 2
544413998	Microtubule-associated protein 4
544488535	Microtubule-associated protein 6
544500746	Microtubule-associated protein tau
544465051	Microtubule-associated protein, RP/EB family, member 1
544506303	Microtubule-associated protein, RP/EB family, member 2
544482373	Microtubule-associated protein, RP/EB family, member 3
544452176	Minichromosome maintenance complex component 4
544496467	Misshapen-like kinase 1
544400470	Mitochondrial amidoxime reducing component 2
544457930	Mitochondrial calcium uniporter
544428276	Mitochondrial carrier 1
544485857	Mitochondrial carrier 2
544478065	Mitochondrial fission factor
544408146	Mitochondrial fission regulator 1-like
544502851	Mitochondrial intermediate peptidase
544398160	Mitochondrial pyruvate carrier 2
544433330	Mitochondrial ribosomal protein L1
544502323	Mitochondrial ribosomal protein L12
544524626	Mitochondrial ribosomal protein L17
544422267	Mitochondrial ribosomal protein L24
544418460	Mitochondrial ribosomal protein L39
544477995	Mitochondrial ribosomal protein L44
544484587	Mitochondrial ribosomal protein L49
544507793	Mitochondrial ribosomal protein L54
544398531	Mitochondrial ribosomal protein S14
544411612	Mitochondrial ribosomal protein S22
544499166	Mitochondrial ribosomal protein S23
544464611	Mitochondrial ribosomal protein S26
544437668	Mitochondrial ribosomal protein S27
544453066	Mitochondrial ribosomal protein S28
544468954	Mitochondrial ribosomal protein S35
544437560	Mitochondrial ribosomal protein S36
544501597	Mitochondrial ribosomal protein S7
544407726	Mitochondrial trans-2-enoyl-CoA reductase
544481253	Mitochondrial translational initiation factor 2
544408981	Mitofusin 2
544463146	Mitogen-activated protein kinase 1
544433364	Mitogen-activated protein kinase 10
544516828	Mitogen-activated protein kinase 3
544514805	Mitogen-activated protein kinase 8 interacting protein 3
544441613	Mitogen-activated protein kinase 9
544444072	Mitogen-activated protein kinase kinase 1
544507823	Mitogen-activated protein kinase kinase 2
544497188	Mitogen-activated protein kinase kinase 4
544501317	Mitogen-activated protein kinase kinase 6
544432850	MOB kinase activator 1B
544521182	Moesin
544521113	Monoamine oxidase A
544520248	Monoamine oxidase B
544471885	Monoglyceride lipase
544489150	MRE11 homolog A, double strand break repair nuclease
544494410	Multiple PDZ domain protein
544412097	Muscleblind-like splicing regulator 1
544438680	Mutated in colorectal cancers
544504229	MYC binding protein 2, E3 ubiquitin protein ligase
544510539	Myelin associated glycoprotein
544505129	Myelin basic protein
544443190	Myelin expression factor 2
544429419	Myelin oligodendrocyte glycoprotein
544413445	Myelin-associated oligodendrocyte basic protein
544467813	Myeloid leukemia factor 2
544425743	Myeloid/lymphoid or mixed-lineage leukemia; translocated to, 4
544513515	Myeloid-associated differentiation marker
544478817	Myeloma overexpressed 2
544496128	Myosin IC
544498260	Myosin ID
544416198	Myosin light chain kinase
544497366	Myosin phosphatase Rho interacting protein
544506822	Myosin regulatory light chain 12B
544443436	Myosin VA (heavy chain 12, myoxin)
544426890	Myosin VI
544497978	Myosin XVIIIA
544497030	Myosin, heavy chain 10, non-muscle
544515788	Myosin, heavy chain 11, smooth muscle
544512942	Myosin, heavy chain 14, non-muscle
544462094	Myosin, heavy chain 9, non-muscle
544421152	Myosin, light chain 6, alkali, smooth muscle and non-muscle
544470548	Myosin, light chain 6B, alkali, smooth muscle and non-muscle
544465497	Myosin, light chain 9, regulatory
544423023	Myotrophin
544523379	Myotubularin related protein 1
544436569	Myotubularin related protein 12
544450530	Myotubularin related protein 7
544450344	Myotubularin related protein 9
544424762	Myristoylated alanine-rich protein kinase C substrate
544434767	N(alpha)-acetyltransferase 15, NatA auxiliary subunit
544493266	N-acetylneuraminic acid synthase
544421990	N-acyl phosphatidylethanolamine phospholipase D
544450593	N-acylsphingosine amidohydrolase (acid ceramidase) 1
544436740	NAD kinase 2, mitochondrial
544518119	NAD(P)H dehydrogenase, quinone 1
544478825	NADH dehydrogenase (ubiquinone) 1 alpha subcomplex, 10, 42kDa
544508075	NADH dehydrogenase (ubiquinone) 1 alpha subcomplex, 11, 14.7kDa
544472156	NADH dehydrogenase (ubiquinone) 1 alpha subcomplex, 12
544524757	NADH dehydrogenase (ubiquinone) 1 alpha subcomplex, 13
544439763	NADH dehydrogenase (ubiquinone) 1 alpha subcomplex, 2, 8kDa
544422502	NADH dehydrogenase (ubiquinone) 1 alpha subcomplex, 5
544461450	NADH dehydrogenase (ubiquinone) 1 alpha subcomplex, 6, 14kDa
544508406	NADH dehydrogenase (ubiquinone) 1 alpha subcomplex, 7, 14.5kDa
544492504	NADH dehydrogenase (ubiquinone) 1 alpha subcomplex, 8, 19kDa
544467620	NADH dehydrogenase (ubiquinone) 1 alpha subcomplex, 9, 39kDa
544449093	NADH dehydrogenase (ubiquinone) 1 beta subcomplex, 1, 7kDa
544514881	NADH dehydrogenase (ubiquinone) 1 beta subcomplex, 10, 22kDa
544472165	NADH dehydrogenase (ubiquinone) 1 beta subcomplex, 11, 17.3kDa
544423206	NADH dehydrogenase (ubiquinone) 1 beta subcomplex, 2, 8kDa
544476766	NADH dehydrogenase (ubiquinone) 1 beta subcomplex, 3, 12kDa
544416392	NADH dehydrogenase (ubiquinone) 1 beta subcomplex, 4, 15kDa
544412836	NADH dehydrogenase (ubiquinone) 1 beta subcomplex, 5, 16kDa
544493986	NADH dehydrogenase (ubiquinone) 1 beta subcomplex, 6, 17kDa
544459390	NADH dehydrogenase (ubiquinone) 1 beta subcomplex, 8, 19kDa
544454235	NADH dehydrogenase (ubiquinone) 1 beta subcomplex, 9, 22kDa
544516099	NADH dehydrogenase (ubiquinone) 1, alpha/beta subcomplex, 1, 8kDa
544488671	NADH dehydrogenase (ubiquinone) 1, subcomplex unknown, 2, 14.5kDa
544481885	NADH dehydrogenase (ubiquinone) complex I, assembly factor 7
544479100	NADH dehydrogenase (ubiquinone) Fe-S protein 1, 75kDa (NADH-coenzyme Q reductase)
544401127	NADH dehydrogenase (ubiquinone) Fe-S protein 2, 49kDa (NADH-coenzyme Q reductase)
544485879	NADH dehydrogenase (ubiquinone) Fe-S protein 3, 30kDa (NADH-coenzyme Q reductase)
544437125	NADH dehydrogenase (ubiquinone) Fe-S protein 4, 18kDa (NADH-coenzyme Q reductase)
544407090	NADH dehydrogenase (ubiquinone) Fe-S protein 5, 15kDa (NADH-coenzyme Q reductase)
544525221	NADH dehydrogenase (ubiquinone) Fe-S protein 6, 13kDa (NADH-coenzyme Q reductase)
544507495	NADH dehydrogenase (ubiquinone) Fe-S protein 7, 20kDa (NADH-coenzyme Q reductase)
544413668	NADH dehydrogenase (ubiquinone) Fe-S protein 8, 23kDa (NADH-coenzyme Q reductase)
544484012	NADH dehydrogenase (ubiquinone) flavoprotein 1, 51kDa
544472251	NADH dehydrogenase (ubiquinone) flavoprotein 2, 24kDa
544417726	NADH dehydrogenase (ubiquinone) flavoprotein 3, 10kDa
544470710	Nascent polypeptide-associated complex alpha subunit
544414124	NCK interacting protein with SH3 domain
544476235	NCK-associated protein 1
544446037	NDRG family member 2
544467217	NDRG family member 3
544517489	NDRG family member 4
544421245	NDUFA4, mitochondrial complex associated
544456199	Nebulette
544467988	NECAP endocytosis associated 1
544517653	NEDD8 activating enzyme E1 subunit 1
544445181	Neogenin 1
544401606	Nestin
544500782	N-ethylmaleimide-sensitive factor
544512339	N-ethylmaleimide-sensitive factor attachment protein, alpha
544463853	N-ethylmaleimide-sensitive factor attachment protein, beta
544507061	N-ethylmaleimide-sensitive factor attachment protein, gamma
544400204	Neudesin neurotrophic factor
544489762	Neural cell adhesion molecule 1
544418493	Neural cell adhesion molecule 2
544469352	Neural EGFL like 2
544505579	Neural precursor cell expressed, developmentally down-regulated 4-like, E3 ubiquitin protein ligase
544446547	Neural precursor cell expressed, developmentally down-regulated 8
544491362	Neural proliferation, differentiation and control, 1
544481368	Neurexin 1
544484739	Neurexin 2
544448749	Neurexin 3
544421256	Neurexophilin 1
544430480	Neuritin 1
544503220	Neurobeachin
544482793	Neuroblastoma amplified sequence
544453661	Neurocalcin delta
544509854	Neurocan
544407311	Neurochondrin
544399693	Neurofascin
544498149	Neurofibromin 1
544463659	Neurofilament, heavy polypeptide
544450971	Neurofilament, light polypeptide
544450964	Neurofilament, medium polypeptide
544490615	Neurogranin (protein kinase C substrate, RC3)
544496788	Neuroligin 2
544519308	Neuroligin 4, X-linked
544437462	Neurolysin (metallopeptidase M3 family)
544491956	Neuronal calcium sensor 1
544422194	Neuronal cell adhesion molecule
544405153	Neuronal growth regulator 1
544478440	Neuronal guanine nucleotide exchange factor
544502233	Neuronal pentraxin I
544463635	Neuronal pentraxin receptor
544446644	Neuro-oncological ventral antigen 1
544514366	Neuro-oncological ventral antigen 2
544444366	Neuroplastin
544490996	Neurotrimin
544495198	Neurotrophic tyrosine kinase, receptor, type 2
544445314	Neurotrophic tyrosine kinase, receptor, type 3
544412716	Neutral cholesterol ester hydrolase 1
544404984	Nexilin (F actin binding protein)
544465403	NFS1 cysteine desulfurase
544480844	NFU1 iron-sulfur cluster scaffold
544507724	Nicalin
544401254	Nicastrin
544437039	Nicotinamide nucleotide transhydrogenase
544422103	Nicotinamide phosphoribosyltransferase
544476796	NIF3 NGG1 interacting factor 3-like 1
544463657	Nipsnap homolog 1 (C. elegans)
544414789	Nischarin
544473204	Nitric oxide synthase 1 (neuronal)
544417004	Nitrilase family, member 2
544499008	NME/NM23 nucleoside diphosphate kinase 1
544499012	NME/NM23 nucleoside diphosphate kinase 2
544516770	NME/NM23 nucleoside diphosphate kinase 3
544454526	N-myc downstream regulated 1
544500599	N-myristoyltransferase 1
544456032	N-myristoyltransferase 2
544515822	NODAL modulator 1
544521425	Non-POU domain containing, octamer-binding
544464653	NOP56 ribonucleoprotein
544502670	NPL4 homolog, ubiquitin recognition factor
544464724	NSFL1 (p97) cofactor (p47)
544453261	N-terminal EF-hand calcium binding protein 1
544399800	Nuclear casein kinase and cyclin-dependent kinase substrate 1
544488211	Nuclear mitotic apparatus protein 1
544482245	Nuclear receptor binding protein 1
544425024	Nuclear receptor coactivator 7
544403500	Nuclear transport factor 2
544514396	Nucleobindin 1
544487198	Nucleobindin 2
544517730	Nucleolar protein 3 (apoptosis repressor with CARD domain)
544526433	Nucleolin
544440968	Nucleophosmin (nucleolar phosphoprotein B23, numatrin)
544436783	Nucleoporin 155kDa
544416011	Nucleoporin 210kDa
544517259	Nucleoporin 93kDa
544471435	Nucleosome assembly protein 1-like 1
544483729	Nucleosome assembly protein 1-like 4
544515604	Nucleotide binding protein 1
544420236	NudC domain containing 3
544409958	NudC nuclear distribution protein
544515802	NudE neurodevelopment protein 1
544411216	Nudix (nucleoside diphosphate linked moiety X)-type motif 16
544493814	Nudix (nucleoside diphosphate linked moiety X)-type motif 2
544517205	Nudix (nucleoside diphosphate linked moiety X)-type motif 21
544428550	Nudix (nucleoside diphosphate linked moiety X)-type motif 3
544472083	Nudix (nucleoside diphosphate linked moiety X)-type motif 4
544455869	Nudix (nucleoside diphosphate linked moiety X)-type motif 5
544433426	Nudix (nucleoside diphosphate linked moiety X)-type motif 9
544511494	Numb homolog (Drosophila)-like
544475893	Obg-like ATPase 1
544432310	OCIA domain containing 1
544491619	Olfactomedin 1
544508587	Olfactomedin 2
544404094	Olfactomedin 3
544498123	Oligodendrocyte myelin glycoprotein
544459120	Oligodendrocytic myelin paranodal and inner loop protein
544521447	O-linked N-acetylglucosamine (GlcNAc) transferase
544491018	Opioid binding protein/cell adhesion molecule-like
544410319	Optic atrophy 1 (autosomal dominant)
544455894	Optineurin
544460488	Ornithine aminotransferase
544495708	Osteoglycin
544484927	OTU deubiquitinase, ubiquitin aldehyde binding 1
544453840	Oxidation resistance 1
544413327	Oxidative stress responsive 1
544420218	Oxoglutarate (alpha-ketoglutarate) dehydrogenase (lipoamide)
544457024	Oxoglutarate dehydrogenase-like
544485531	Oxysterol binding protein
544506598	Oxysterol binding protein-like 1A
544476070	Oxysterol binding protein-like 6
544488637	P21 protein (Cdc42/Rac)-activated kinase 1
544410127	P21 protein (Cdc42/Rac)-activated kinase 2
544522423	P21 protein (Cdc42/Rac)-activated kinase 3
544442490	P21 protein (Cdc42/Rac)-activated kinase 6
544409526	Pantothenate kinase 4
544507352	Paralemmin
544509227	Paralemmin 3
544512241	Paraneoplastic Ma antigen family-like 2
544421395	Paraoxonase 2
544502779	Paraspeckle component 1
544526137	Parathymosin
544483437	Parkinson disease 7 domain containing 1
544409243	Parkinson protein 7
544462060	Parvalbumin
544487408	Parvin, alpha
544422241	Patatin-like phospholipase domain containing 8
544494316	PC4 and SFRS1 interacting protein 1
544419011	PDGFA associated protein 1
544433626	PDZ and LIM domain 5
544407623	Penta-EF-hand domain containing 1
544491502	Peptidase (mitochondrial processing) alpha
544422004	Peptidase (mitochondrial processing) beta
544514302	Peptidase D
544408717	Peptidyl arginine deiminase, type II
544438474	Peptidylglycine alpha-amidating monooxygenase
544508585	Peptidylprolyl cis/trans isomerase, NIMA-interacting 1
544428308	Peptidylprolyl isomerase (cyclophilin)-like 1
544476805	Peptidylprolyl isomerase (cyclophilin)-like 3
544420195	Peptidylprolyl isomerase A (cyclophilin A)
544443848	Peptidylprolyl isomerase B (cyclophilin B)
544435320	Peptidylprolyl isomerase D
544406712	Peptidylprolyl isomerase H (cyclophilin H)
544507914	Perilipin 3
544406314	Peroxiredoxin 1
544509062	Peroxiredoxin 2
544460218	Peroxiredoxin 3
544519880	Peroxiredoxin 4
544484813	Peroxiredoxin 5
544398441	Peroxiredoxin 6
544401256	Peroxisomal biogenesis factor 19
544412860	Peroxisomal biogenesis factor 5-like
544416916	PEST proteolytic signal containing nuclear protein
544464074	PET117 homolog
544493719	PHD finger protein 24
544509110	Phenylalanyl-tRNA synthetase, alpha subunit
544477965	Phenylalanyl-tRNA synthetase, beta subunit
544502369	Phosphate cytidylyltransferase 2, ethanolamine
544405692	Phosphatidic acid phosphatase type 2B
544473227	Phosphatidylethanolamine binding protein 1
544506164	Phosphatidylinositol 3-kinase, catalytic subunit type 3
544463194	Phosphatidylinositol 4-kinase, catalytic, alpha
544488886	Phosphatidylinositol binding clathrin assembly protein
544496134	Phosphatidylinositol transfer protein, alpha
544462748	Phosphatidylinositol transfer protein, beta
544501211	Phosphatidylinositol transfer protein, cytoplasmic 1
544484048	Phosphatidylinositol transfer protein, membrane-associated 1
544412814	Phosphatidylinositol-4,5-bisphosphate 3-kinase, catalytic subunit alpha
544507775	Phosphatidylinositol-4-phosphate 5-kinase, type I, gamma
544456249	Phosphatidylinositol-5-phosphate 4-kinase, type II, alpha
544499549	Phosphatidylinositol-5-phosphate 4-kinase, type II, beta
544470940	Phosphatidylinositol-5-phosphate 4-kinase, type II, gamma
544436919	Phosphatidylinositol-specific phospholipase C, X domain containing 3
544476187	Phosphodiesterase 1A, calmodulin-dependent
544470360	Phosphodiesterase 1B, calmodulin-dependent
544488288	Phosphodiesterase 2A, cGMP-stimulated
544437305	Phosphodiesterase 4D, cAMP-specific
544478363	Phosphodiesterase 6D, cGMP-specific, rod, delta
544417630	Phosphofructokinase, liver
544469500	Phosphofructokinase, muscle
544455597	Phosphofructokinase, platelet
544484319	Phosphofurin acidic cluster sorting protein 1
544449852	Phosphofurin acidic cluster sorting protein 2
544405473	Phosphoglucomutase 1
544431815	Phosphoglucomutase 2
544488445	Phosphoglucomutase 2-like 1
544409125	Phosphogluconate dehydrogenase
544403145	Phosphoglycerate dehydrogenase
544521634	Phosphoglycerate kinase 1
544427462	Phosphoglycerate kinase 2
544459173	Phosphoglycerate mutase 1 (brain)
544474179	Phosphoglycerate mutase family member 5
544514975	Phosphoglycolate phosphatase
544491439	Phosphohistidine phosphatase 1
544437535	Phosphoinositide-3-kinase, regulatory subunit 1 (alpha)
544411214	Phosphoinositide-3-kinase, regulatory subunit 4
544461882	Phospholipase A2, group VI (cytosolic, calcium-independent)
544464326	Phospholipase C, beta 1 (phosphoinositide-specific)
544464306	Phospholipase C, beta 4
544413303	Phospholipase C, delta 1
544500641	Phospholipase C, delta 3
544476667	Phospholipase C-like 1
544511413	Phospholipase D family, member 3
544460492	Phospholysine phosphohistidine inorganic pyrophosphate phosphatase
544401268	Phosphoprotein enriched in astrocytes 15
544522290	Phosphoribosyl pyrophosphate synthetase 1
544519441	Phosphoribosyl pyrophosphate synthetase 2
544456280	Phosphoribosyl transferase domain containing 1
544433117	Phosphoribosylaminoimidazole carboxylase, phosphoribosylaminoimidazole succinocarboxamide synthetase
544418181	Phosphoribosylglycinamide formyltransferase, phosphoribosylglycinamide synthetase, phosphoribosylaminoimidazole synthetase
544521517	Phosphorylase kinase, alpha 1 (muscle)
544516897	Phosphorylase kinase, beta
544484720	Phosphorylase, glycogen, muscle
544463720	Phosphorylase, glycogen; brain
544450789	Phytanoyl-CoA 2-hydroxylase interacting protein
544458490	Phytanoyl-CoA 2-hydroxylase interacting protein-like
544421843	Piccolo presynaptic cytomatrix protein
544526445	PiggyBac transposable element derived 5
544446994	Pinin, desmosome associated protein
544519571	Pirin (iron-binding nuclear protein)
544408304	PITH (C-terminal proteasome-interacting domain of thioredoxin-like) domain containing 1
544496633	PITPNM family member 3
544455593	Pitrilysin metallopeptidase 1
544517338	Plasmolipin
544522519	Plastin 3
544489978	Platelet-activating factor acetylhydrolase 1b, catalytic subunit 2 (30kDa)
544412609	Platelet-activating factor acetylhydrolase 1b, catalytic subunit 3 (29kDa)
544496235	Platelet-activating factor acetylhydrolase 1b, regulatory subunit 1 (45kDa)
544450623	Pleckstrin and Sec7 domain containing 3
544399632	Pleckstrin homology domain containing, family A member 6
544443911	Pleckstrin homology domain containing, family O member 2
544455102	Plectin
544423056	Pleiotrophin
544416035	Plexin A1
544400004	Plexin A2
544422870	Plexin A4
544414076	Plexin B1
544461014	Plexin B2
544471734	Plexin D1
544474123	Podocalyxin-like 2
544400734	Poly (ADP-ribose) polymerase 1
544437031	Poly(A) binding protein interacting protein 1
544453620	Poly(A) binding protein, cytoplasmic 1
544446319	Poly(A) binding protein, nuclear 1
544480803	Poly(rC) binding protein 1
544470197	Poly(rC) binding protein 2
544460765	Polyamine oxidase (exo-N4-amino)
544510737	Polymerase (RNA) II (DNA directed) polypeptide I, 14.5kDa
544500116	Polymerase I and transcript release factor
544507376	Polypyrimidine tract binding protein 1
544404246	Polypyrimidine tract binding protein 2
544481196	Polyribonucleotide nucleotidyltransferase 1
544521602	Polysaccharide biosynthesis domain containing 1
544504212	Potassium channel tetramerization domain containing 12
544440041	Potassium channel tetramerization domain containing 16
544457530	Potassium channel, calcium activated large conductance subfamily M alpha, member 1
544467629	Potassium channel, voltage gated shaker related subfamily A, member 1
544403729	Potassium channel, voltage gated shaker related subfamily A, member 2
544467627	Potassium channel, voltage gated shaker related subfamily A, member 6
544409393	Potassium channel, voltage gated subfamily A regulatory beta subunit 2
544520637	PRA1 domain family, member 2
544521269	Praja ring finger 1, E3 ubiquitin protein ligase
544402072	Pre-B-cell leukemia homeobox interacting protein 1
544439685	Prefoldin subunit 1
544401151	Prefoldin subunit 2
544466547	Prefoldin subunit 4
544470145	Prefoldin subunit 5
544428680	Prefoldin subunit 6
544468067	Pregnancy-zone protein
544485392	Pre-mRNA processing factor 19
544496156	Pre-mRNA processing factor 8
544480784	Prenylcysteine oxidase 1
544440275	Prenylcysteine oxidase 1 like
544464425	Prion protein
544496509	Profilin 1
544411986	Profilin 2
544522583	Progesterone receptor membrane component 1
544434663	Progesterone receptor membrane component 2
544510312	Programmed cell death 5
544436189	Programmed cell death 6
544410648	Programmed cell death 6 interacting protein
544443958	Programmed cell death 7
544498727	Prohibitin
544467907	Prohibitin 2
544482339	Prolactin regulatory element binding
544470546	Proliferation-associated 2G4, 38kDa
544499289	Proline rich 11
544508380	Proline rich 36
544451659	Proline synthetase co-transcribed homolog (bacterial)
544399547	Proline/arginine-rich end leucine-rich repeat protein
544516342	Proline-rich transmembrane protein 2
544415808	Proline-rich transmembrane protein 3
544502351	Prolyl 4-hydroxylase, beta polypeptide
544426235	Prolyl endopeptidase
544481574	Prolyl endopeptidase-like
544488754	Prolylcarboxypeptidase (angiotensinase C)
544481243	Prolyl-tRNA synthetase associated domain containing 1, pseudogene
544504584	Propionyl CoA carboxylase, alpha polypeptide
544411442	Propionyl CoA carboxylase, beta polypeptide
544438385	Proprotein convertase subtilisin/kexin type 1
544521119	Proprotein convertase subtilisin/kexin type 1 inhibitor
544457999	Prosaposin
544491393	Prostaglandin D2 synthase 21kDa (brain)
544495407	Prostaglandin E synthase 2
544470702	Prostaglandin E synthase 3 (cytosolic)
544403272	Prostaglandin F2 receptor inhibitor
544448360	Prostaglandin reductase 2
544492476	Prostaglandin-endoperoxide synthase 1 (prostaglandin G/H synthase and cyclooxygenase)
544423341	Protease, serine, 1 (trypsin 1)
544449004	Proteasome (prosome, macropain) 26S subunit, ATPase, 1
544422008	Proteasome (prosome, macropain) 26S subunit, ATPase, 2
544485913	Proteasome (prosome, macropain) 26S subunit, ATPase, 3
544511324	Proteasome (prosome, macropain) 26S subunit, ATPase, 4
544501007	Proteasome (prosome, macropain) 26S subunit, ATPase, 5
544450038	Proteasome (prosome, macropain) 26S subunit, ATPase, 6
544478295	Proteasome (prosome, macropain) 26S subunit, non-ATPase, 1
544498248	Proteasome (prosome, macropain) 26S subunit, non-ATPase, 11
544501207	Proteasome (prosome, macropain) 26S subunit, non-ATPase, 12
544483286	Proteasome (prosome, macropain) 26S subunit, non-ATPase, 13
544475407	Proteasome (prosome, macropain) 26S subunit, non-ATPase, 14
544413072	Proteasome (prosome, macropain) 26S subunit, non-ATPase, 2
544499740	Proteasome (prosome, macropain) 26S subunit, non-ATPase, 3
544402652	Proteasome (prosome, macropain) 26S subunit, non-ATPase, 4
544518133	Proteasome (prosome, macropain) 26S subunit, non-ATPase, 7
544473443	Proteasome (prosome, macropain) 26S subunit, non-ATPase, 9
544446481	Proteasome (prosome, macropain) activator subunit 1 (PA28 alpha)
544446501	Proteasome (prosome, macropain) activator subunit 2 (PA28 beta)
544500258	Proteasome (prosome, macropain) activator subunit 3 (PA28 gamma; Ki)
544487309	Proteasome (prosome, macropain) subunit, alpha type, 1
544420343	Proteasome (prosome, macropain) subunit, alpha type, 2
544447528	Proteasome (prosome, macropain) subunit, alpha type, 3
544444847	Proteasome (prosome, macropain) subunit, alpha type, 4
544403894	Proteasome (prosome, macropain) subunit, alpha type, 5
544446844	Proteasome (prosome, macropain) subunit, alpha type, 6
544466861	Proteasome (prosome, macropain) subunit, alpha type, 7
544424123	Proteasome (prosome, macropain) subunit, beta type, 1
544407305	Proteasome (prosome, macropain) subunit, beta type, 2
544499553	Proteasome (prosome, macropain) subunit, beta type, 3
544402581	Proteasome (prosome, macropain) subunit, beta type, 4
544446267	Proteasome (prosome, macropain) subunit, beta type, 5
544496444	Proteasome (prosome, macropain) subunit, beta type, 6
544492323	Proteasome (prosome, macropain) subunit, beta type, 7
544446238	Protein arginine methyltransferase 5
544442958	Protein disulfide isomerase family A, member 3
544423531	Protein disulfide isomerase family A, member 4
544482917	Protein disulfide isomerase family A, member 6
544453023	Protein kinase (cAMP-dependent, catalytic) inhibitor alpha
544428532	Protein kinase C and casein kinase substrate in neurons 1
[truncated: 936 more rows]
