# Supplementary material for: Tetramethylpyrazine nitrone, a multifunctional neuroprotective agent for ischemic stroke therapy
Source: Sci Rep. 2016 Nov 14;6:37148. doi: 10.1038/srep37148 (PMC5107909; doi:10.1038/srep37148)
Supplement: Supplementary Dataset 2 [file srep37148-s3.xls]

## Sheet: Quantified proteins
GI number	Protein name	114:113	Pval	116:115	Pval	118:117	Pval	121:119	Pval
544500058	2',3'-cyclic nucleotide 3' phosphodiesterase	0.459	0	0.839	0.999	1.377	0	2.631	0
544453247	2,4-dienoyl CoA reductase 1, mitochondrial	1.19	0.725	1.084	0.995	1.249	0.375	0.819	0.553
544400441	3'(2'), 5'-bisphosphate nucleotidase 1	0.857	0.566	0.933	0.958	1.219	0.533	0.89	0.674
544444005	3-hydroxyacyl-CoA dehydratase 3	1.034	0.986	1.038	0.983	1.024	1	0.966	0.951
544420765	3-hydroxyisobutyrate dehydrogenase	1.308	0.251	1.055	0.97	0.829	0.575	1.218	0.537
544476441	3-hydroxyisobutyryl-CoA hydrolase	1.181	0.665	0.823	0.55	1.071	0.89	1.019	0.933
544436924	3-oxoacid CoA transferase 1	0.998	1	1.044	1	0.78	0.067	0.82	0.618
544515519	4-aminobutyrate aminotransferase	1.016	1	0.929	1	1.075	1	0.836	0.763
544477465	5-aminoimidazole-4-carboxamide ribonucleotide formyltransferase/IMP cyclohydrolase	1	0.998	1.114	0.929	1.047	0.985	1.076	0.914
544509550	6-phosphogluconolactonase	1.199	0.602	1.068	0.993	1.074	0.988	1.364	0.047
544425967	A kinase (PRKA) anchor protein 12	1.185	0.903	1.025	1	0.892	1	1.614	0
544492987	A kinase (PRKA) anchor protein 2	1.222	0.515	1.022	0.992	0.897	0.809	1.474	0.124
544447768	A kinase (PRKA) anchor protein 5	1.118	0.964	1.096	0.91	0.897	0.9	0.898	0.729
544416709	Abhydrolase domain containing 10	0.967	1	1.102	0.976	0.795	0.347	0.689	0.044
544456311	Abl-interactor 1	0.958	0.973	1.004	0.961	0.981	0.987	0.933	0.994
544477012	Abl-interactor 2	0.978	0.909	1.006	0.894	0.988	0.925	1.184	0.625
544489512	Acetyl-CoA acetyltransferase 1	0.993	1	1.005	1	0.931	1	0.93	1
544413305	Acetyl-CoA acyltransferase 1	1.539	0.126	1.224	0.514	1.316	0.336	1.108	0.782
544505935	Acetyl-CoA acyltransferase 2	1.194	0.595	1.132	0.77	1.238	0.483	1.059	0.94
544483220	Acid phosphatase 1, soluble	1.149	0.899	0.979	1	0.954	0.999	1.238	0.443
544444177	Acidic (leucine-rich) nuclear phosphoprotein 32 family, member A	1.441	0	1.117	0.997	0.713	0.004	1.29	0.198
544493273	Acidic (leucine-rich) nuclear phosphoprotein 32 family, member B	1.775	0.03	1.136	0.711	0.79	0.421	1.136	0.745
544402847	Acidic (leucine-rich) nuclear phosphoprotein 32 family, member E	1.927	0.008	0.935	0.952	0.818	0.52	1.383	0.188
544494005	Aconitase 1, soluble	1.107	0.918	1.12	0.86	1.31	0.278	1.061	0.91
544461542	Aconitase 2, mitochondrial	0.857	0.999	0.975	1	1.262	0.025	0.686	0
544460068	Actin binding LIM protein 1	1.543	0.061	1.168	0.758	0.866	0.818	1.33	0.23
544431120	Actin binding LIM protein family, member 2	1.433	0.006	1	0.996	0.927	0.992	1.069	0.981
544419003	Actin related protein 2/3 complex, subunit 1A, 41kDa	0.825	0.58	0.92	0.889	1.059	0.991	0.965	0.99
544477593	Actin related protein 2/3 complex, subunit 2, 34kDa	0.9	0.98	1.015	1	1.031	1	0.947	0.997
544472935	Actin related protein 2/3 complex, subunit 3, 21kDa	0.889	0.942	0.984	0.997	0.971	0.995	0.863	0.822
544415711	Actin related protein 2/3 complex, subunit 4, 20kDa	0.868	0.928	0.891	0.995	1.023	1	0.991	1
544492294	Actin related protein 2/3 complex, subunit 5-like	0.973	0.993	1.05	0.976	1.045	0.995	0.839	0.589
544442313	Actin, alpha cardiac muscle 1	1.286	0.392	0.778	0.367	2.132	0.016	0.603	0.118
544448038	Actinin, alpha 1	0.84	0.877	0.884	1	1.051	1	0.794	0.193
544397693	Actinin, alpha 2	0.96	0.958	1.041	0.999	1.047	1	1.052	0.979
544511139	Actinin, alpha 4	0.986	1	1.047	1	1.027	1	0.991	1
544398887	Actin-related protein 2/3 complex subunit 5	1.361	0.128	1.091	0.832	0.952	0.946	1.298	0.205
544497712	Active BCR-related	0.866	0.799	1.223	0.539	1.182	0.723	0.945	0.951
544456018	Acyl-CoA binding domain containing 7	1.169	0.768	1.023	0.997	0.761	0.225	1.041	0.959
544471802	Acyl-CoA dehydrogenase family, member 9	1.145	0.77	1.079	0.879	1.172	0.807	0.869	0.807
544405071	Acyl-CoA dehydrogenase, C-4 to C-12 straight chain	1.135	0.835	1.127	0.87	1.052	0.934	0.816	0.509
544439120	Acyl-CoA synthetase long-chain family member 6	1.148	0.909	0.928	0.996	1.364	0.026	0.793	0.379
544429940	Acyl-CoA thioesterase 13	0.895	0.666	1.06	0.796	1.095	0.811	0.686	0.121
544409344	Acyl-CoA thioesterase 7	0.891	0.931	0.967	0.998	1.002	0.999	1.049	0.995
544423251	Acylglycerol kinase	0.931	0.891	1.151	0.884	1.078	0.991	0.736	0.132
544448508	Acylphosphatase 1, erythrocyte (common) type	1.022	1	1.156	0.933	0.77	0.111	0.769	0.17
544481319	Acylphosphatase 2, muscle type	1.199	0.638	1.198	0.726	0.784	0.242	1.184	0.746
544421702	ADAM metallopeptidase domain 22	1.22	0.542	0.925	0.96	1.184	0.76	0.902	0.932
544462665	Adaptor-related protein complex 1, beta 1 subunit	1.186	0.554	0.733	0.372	1.122	0.696	0.679	0.013
544519180	Adaptor-related protein complex 1, gamma 1 subunit	1.01	0.97	0.93	0.921	1.242	0.455	0.96	0.968
544512895	Adaptor-related protein complex 2, alpha 1 subunit	0.777	0.04	0.959	1	1.221	0.664	0.784	0.068
544483548	Adaptor-related protein complex 2, alpha 2 subunit	0.784	0.184	0.962	1	1.182	0.959	0.839	0.825
544498397	Adaptor-related protein complex 2, beta 1 subunit	0.748	0.009	0.989	1	1.148	1	0.887	1
544413028	Adaptor-related protein complex 2, mu 1 subunit	0.837	0.774	0.995	1	1.207	0.76	0.811	0.479
544512262	Adaptor-related protein complex 2, sigma 1 subunit	1.002	0.998	0.941	1	1.133	0.981	0.871	0.841
544445085	Adaptor-related protein complex 3, beta 2 subunit	1.068	0.984	1.002	1	1.062	0.991	1.032	0.969
544507628	Adaptor-related protein complex 3, delta 1 subunit	1.043	0.942	0.879	0.781	1.014	1	0.805	0.47
544451986	Adaptor-related protein complex 3, mu 2 subunit	0.913	0.736	0.939	0.852	1.121	0.766	0.875	0.71
544431008	Adducin 1 (alpha)	0.942	1	1.008	1	1.032	1	1.219	0.619
544480759	Adducin 2 (beta)	0.906	1	1.006	1	0.975	1	1.028	1
544459828	Adducin 3 (gamma)	1.167	0.936	0.939	1	1.162	0.971	1.175	0.91
544411044	Adenosylhomocysteinase	0.996	1	0.906	0.997	0.846	0.819	1.165	0.824
544403793	Adenosylhomocysteinase-like 1	1.141	0.979	0.948	0.999	1.059	1	0.83	0.616
544422744	Adenosylhomocysteinase-like 2	1.259	0.32	1.128	0.825	1.089	0.839	0.795	0.408
544495455	Adenylate kinase 1	1.239	0.425	1.047	1	0.951	1	1.268	0.324
544407458	Adenylate kinase 2	1.168	0.637	1.031	0.924	0.886	0.702	1.272	0.356
544494595	Adenylate kinase 3	1.277	0.331	0.967	0.959	1.013	0.972	1.1	0.814
544405439	Adenylate kinase 4	1.12	0.959	1.117	0.925	0.931	0.999	0.826	0.589
544405031	Adenylate kinase 5	0.748	0.058	0.959	0.999	1.02	1	1.13	0.938
544397507	Adenylosuccinate synthase	0.935	0.968	0.869	0.8	1.054	0.933	1.331	0.351
544509231	Adhesion G protein-coupled receptor L1	1.144	0.899	0.946	0.899	1.004	0.937	0.657	0.239
544463780	Adipocyte plasma membrane associated protein	1.089	0.969	1.075	0.973	0.882	0.947	1.072	0.886
544457189	Adipogenesis regulatory factor	1.193	0.724	1.132	0.974	0.629	0.006	1.468	0.114
544400827	ADP-ribosylation factor 1	0.7	0.031	0.873	0.948	1.109	0.996	0.769	0.213
544469586	ADP-ribosylation factor 3	0.686	0.005	0.842	0.852	0.991	1	0.725	0.029
544415019	ADP-ribosylation factor 4	0.917	0.979	0.908	0.994	1.219	0.575	0.86	0.804
544422603	ADP-ribosylation factor 5	0.825	0.567	1.015	1	0.984	1	0.749	0.088
544466979	ADP-ribosylation factor GTPase activating protein 1	1.194	0.657	1.152	0.816	0.899	0.896	0.939	0.99
544484654	ADP-ribosylation factor-like 2	1.026	0.91	1.09	0.982	0.973	0.998	1.141	0.741
544459648	ADP-ribosylation factor-like 3	1.002	0.999	1.026	0.99	0.721	0.101	1.089	0.93
544415323	ADP-ribosylation factor-like 6 interacting protein 5	1.151	0.781	1.127	0.951	1.08	0.976	0.954	0.827
544399387	ADP-ribosylation factor-like 8A	1.042	0.998	0.948	0.999	0.912	0.974	0.96	0.994
544484124	Adrenergic, beta, receptor kinase 1	0.935	0.93	1.004	0.98	1.014	0.986	1.218	0.53
544507159	AFG3-like AAA ATPase 2	1.048	0.978	1.084	0.948	1.171	0.782	0.862	0.703
544448715	AHA1, activator of heat shock 90kDa protein ATPase homolog 1 (yeast)	0.86	0.782	0.98	0.995	1.069	0.954	1.149	0.712
544485174	AHNAK nucleoprotein	1.967	0	1.145	1	1.174	0.98	1.297	0.034
544518429	Alanyl-tRNA synthetase	0.948	1	1.049	1	1.147	0.988	0.958	1
544432802	Albumin	2.065	0	1.1	1	0.698	0	0.333	0
544433751	Alcohol dehydrogenase 5 (class III), chi polypeptide	1.068	0.97	0.844	0.734	1.026	0.999	1.132	0.816
544494914	Aldehyde dehydrogenase 1 family, member A1	1.106	0.996	1.067	0.999	1.047	0.998	0.847	0.788
544416088	Aldehyde dehydrogenase 1 family, member L1	1.081	0.882	1.098	0.89	1.016	0.97	0.951	0.779
544473020	Aldehyde dehydrogenase 2 family (mitochondrial)	1.034	1	1.105	1	1.22	0.627	0.931	1
544497622	Aldehyde dehydrogenase 3 family, member A2	1.378	0.377	1.12	0.711	1.064	0.789	1.756	0.104
544483984	Aldehyde dehydrogenase 3 family, member B1	0.963	0.855	0.825	0.542	1.573	0.071	1.836	0.008
544408644	Aldehyde dehydrogenase 4 family, member A1	1.456	0.015	0.984	0.981	0.972	0.997	1.04	0.887
544429973	Aldehyde dehydrogenase 5 family, member A1	0.945	0.999	0.885	0.985	0.848	0.9	0.808	0.444
544448393	Aldehyde dehydrogenase 6 family, member A1	1.065	1	1.032	1	1.14	0.989	0.957	1
544438981	Aldehyde dehydrogenase 7 family, member A1	1.153	0.664	0.94	0.858	0.955	0.918	0.896	0.763
544398058	Aldehyde dehydrogenase 9 family, member A1	1.215	0.616	1.087	0.993	0.967	0.999	1.001	0.996
544525565	Aldo-keto reductase family 1, member A1 (aldehyde reductase)	1.288	0.265	0.912	0.901	0.853	0.674	0.94	0.957
544422909	Aldo-keto reductase family 1, member B1 (aldose reductase)	1.166	0.759	1.239	0.47	1.163	0.748	1.089	0.992
544422916	Aldo-keto reductase family 1, member B10 (aldose reductase)	1.444	0.068	1.596	0.025	1.512	0.004	0.764	0.285
544455644	Aldo-keto reductase family 1, member C2	1.007	1	0.962	1	1.103	1	0.666	0
544408599	Aldo-keto reductase family 7, member A2	1.053	0.902	1.068	0.977	1.111	0.907	1.206	0.587
544516415	Aldolase A, fructose-bisphosphate	0.812	0.48	1.118	1	0.977	1	1.043	1
544497890	Aldolase C, fructose-bisphosphate	1.067	1	1.064	1	0.937	1	0.908	1
544468052	Alpha-2-macroglobulin	1.441	0.023	1.122	0.958	1.12	0.918	1.214	0.606
544498482	Aminopeptidase puromycin sensitive	0.876	0.999	0.934	1	1.17	0.997	0.951	1
544420412	Amphiphysin	1.048	1	1.09	1	0.953	1	1.08	1
544404195	Amylo-alpha-1, 6-glucosidase, 4-alpha-glucanotransferase	1.31	0.187	0.902	0.966	1.092	0.976	1.086	0.928
544418429	Amyloid beta (A4) precursor protein	1.278	0.38	1.099	0.921	0.86	0.734	1.601	0.045
544510679	Amyloid beta (A4) precursor-like protein 1	1.144	0.714	1.077	0.954	0.819	0.53	1.55	0.055
544420497	Anillin actin binding protein	0.853	0.726	0.862	0.963	1.132	0.936	2.844	0
544434295	Ankyrin 2, neuronal	1.016	1	0.986	1	0.994	1	1.08	1
544458468	Ankyrin 3, node of Ranvier (ankyrin G)	0.925	0.869	1.068	0.913	1.057	0.928	0.904	0.832
544472293	Ankyrin repeat and sterile alpha motif domain containing 1B	0.691	0.021	0.861	0.649	1.047	0.979	0.976	0.824
544494926	Annexin A1	3.049	0	1.449	0	1.473	0.001	2.919	0
544457391	Annexin A11	1.219	0.532	1.145	0.716	0.827	0.584	1.141	0.77
544443670	Annexin A2	2.254	0	1.137	0.992	1.718	0	1.046	0.999
544480823	Annexin A4	1.369	0.235	1.093	0.8	0.876	0.911	0.986	0.916
544434483	Annexin A5	1.633	0	1.143	1	0.883	1	0.926	1
544440439	Annexin A6	0.992	1	0.867	1	0.81	0.398	0.938	1
544457853	Annexin A7	1.336	0.04	0.991	1	1.031	1	1.15	0.917
544480839	AP2 associated kinase 1	1.079	0.999	1.004	1	0.956	1	1.124	0.987
544489962	Apolipoprotein A-I	1.721	0	1.027	1	1.348	0.002	0.759	0.044
544401629	Apolipoprotein A-I binding protein	0.868	0.86	0.979	1	1.042	1	1.085	0.985
544512024	Apolipoprotein E	1.812	0	1.324	0.005	1.139	0.996	2.289	0
544519896	Apolipoprotein O	0.964	1	0.883	0.978	1.113	0.993	0.948	0.998
544486337	Apoptosis inhibitor 5	1.501	0.037	1.04	0.861	1.119	0.95	1.139	0.835
544522805	Apoptosis-inducing factor, mitochondrion-associated, 1	0.963	0.997	1.07	0.986	1.161	0.904	0.779	0.18
544506548	Aquaporin 4	1.176	0.797	1.009	0.992	1.638	0	1.213	0.577
544496416	Arachidonate 15-lipoxygenase	1.166	0.757	0.834	0.598	1.177	0.673	0.786	0.399
544490156	Archain 1	1.132	0.711	0.923	0.826	0.994	0.936	1.597	0.05
544454388	ArfGAP with SH3 domain, ankyrin repeat and PH domain 1	1.058	0.795	0.921	0.901	0.906	0.907	0.852	0.669
544452654	Armadillo repeat containing 1	1.043	0.99	1.196	0.556	1.118	0.692	1.01	0.845
544421939	Armadillo repeat containing 10	1.071	0.825	0.983	0.968	1.24	0.466	0.893	0.748
544459623	ARP1 actin-related protein 1 homolog A, centractin alpha (yeast)	1.126	0.754	1.073	0.917	0.872	0.719	1.259	0.452
544480958	ARP2 actin-related protein 2 homolog (yeast)	0.853	0.803	1.027	0.997	1.116	0.976	1.037	1
544474621	ARP3 actin-related protein 3 homolog (yeast)	1.092	0.965	1.04	0.992	1.095	0.979	1.025	0.988
544423819	ARP3 actin-related protein 3 homolog B (yeast)	1.038	0.894	0.949	0.944	0.932	0.936	1.01	0.945
544509046	ArsA arsenite transporter, ATP-binding, homolog 1 (bacterial)	0.966	1	0.897	0.991	0.945	1	0.989	1
544485180	Asparaginase like 1	1.32	0.08	1.251	0.384	0.82	0.552	1.057	0.986
544505636	Asparaginyl-tRNA synthetase	1.049	0.852	0.974	0.967	0.972	0.931	0.912	0.929
544496293	Aspartoacylase	0.858	0.622	0.972	0.93	0.966	0.944	1.673	0.017
544474789	Aspartyl-tRNA synthetase	1.02	0.983	0.936	0.954	1.098	0.931	0.893	0.791
544507807	Ataxia, cerebellar, Cayman type	1.376	0.257	1.012	0.85	0.984	0.94	0.716	0.237
544447203	Atlastin GTPase 1	0.885	0.917	1.095	0.992	1.067	1	0.789	0.333
544500028	ATP citrate lyase	0.998	1	0.977	1	1.106	0.984	0.989	1
544506099	ATP synthase, H+ transporting, mitochondrial F1 complex, alpha subunit 1, cardiac muscle	0.818	0.68	0.886	1	1.188	1	0.687	0
544470700	ATP synthase, H+ transporting, mitochondrial F1 complex, beta polypeptide	0.92	1	1.049	1	1.091	1	0.75	0
544507446	ATP synthase, H+ transporting, mitochondrial F1 complex, delta subunit	1.131	1	1.006	1	0.865	0.996	0.965	1
544455776	ATP synthase, H+ transporting, mitochondrial F1 complex, gamma polypeptide 1	0.898	0.992	0.877	0.991	1.181	0.894	0.649	0
544418159	ATP synthase, H+ transporting, mitochondrial F1 complex, O subunit	0.803	0.362	0.896	0.997	1.212	0.764	0.639	0
544403641	ATP synthase, H+ transporting, mitochondrial Fo complex, subunit B1	0.774	0.306	0.983	0.999	1.236	0.47	0.596	0.001
544501565	ATP synthase, H+ transporting, mitochondrial Fo complex, subunit d	1.015	1	0.996	1	0.925	1	0.835	0.803
544430820	ATP synthase, H+ transporting, mitochondrial Fo complex, subunit E	1.048	1	1.31	0.031	0.782	0.149	0.725	0.002
544412304	ATP synthase, H+ transporting, mitochondrial Fo complex, subunit F2	0.724	0.145	0.882	0.862	1.249	0.413	0.453	0.009
544418443	ATP synthase, H+ transporting, mitochondrial Fo complex, subunit F6	1.039	1	1.062	1	0.527	0	0.64	0.001
544418551	ATP synthase, H+ transporting, mitochondrial Fo complex, subunit G	0.899	0.987	0.86	0.904	1.172	0.897	0.828	0.627
544407834	ATPase inhibitory factor 1	1.27	0.179	1.062	1	0.391	0	0.492	0.006
544432110	ATPase, aminophospholipid transporter (APLT), class I, type 8A, member 1	0.962	0.995	1.201	0.6	0.984	1	1.134	0.794
544472920	ATPase, Ca++ transporting, cardiac muscle, slow twitch 2	0.856	0.977	0.93	1	1.195	0.967	0.688	0
544472015	ATPase, Ca++ transporting, plasma membrane 1	0.848	0.841	0.928	1	1.122	1	0.883	0.934
544415857	ATPase, Ca++ transporting, plasma membrane 2	0.999	1	0.928	1	1.095	1	0.72	0
544523599	ATPase, Ca++ transporting, plasma membrane 3	1.042	0.999	0.984	0.999	1.124	0.92	0.91	0.917
544399553	ATPase, Ca++ transporting, plasma membrane 4	0.726	0.062	1.123	0.991	0.94	1	1.081	1
544492674	ATPase, H+ transporting, lysosomal 13kDa, V1 subunit G1	1.372	0.084	1.102	0.93	0.818	0.527	1.518	0.039
544429146	ATPase, H+ transporting, lysosomal 13kDa, V1 subunit G2	1.073	0.999	1.027	1	0.83	0.629	1.109	0.933
544422704	ATPase, H+ transporting, lysosomal 14kDa, V1 subunit F	1.188	0.87	1.183	0.801	0.857	0.913	1.234	0.471
544463540	ATPase, H+ transporting, lysosomal 31kDa, V1 subunit E1	0.829	0.783	1.04	1	1.009	1	0.947	1
544447962	ATPase, H+ transporting, lysosomal 34kDa, V1 subunit D	0.973	0.999	0.953	1	1.012	1	1.051	0.999
544517853	ATPase, H+ transporting, lysosomal 38kDa, V0 subunit d1	1.095	0.999	0.831	0.758	1.12	1	0.72	0.001
544453698	ATPase, H+ transporting, lysosomal 42kDa, V1 subunit C1	0.848	0.86	0.957	1	1.182	0.94	0.97	1
544452287	ATPase, H+ transporting, lysosomal 50/57kDa, V1 subunit H	1.015	0.988	1.071	0.97	1.107	0.988	0.881	0.902
544450667	ATPase, H+ transporting, lysosomal 56/58kDa, V1 subunit B2	0.869	0.999	0.976	1	1.045	1	0.964	1
544416564	ATPase, H+ transporting, lysosomal 70kDa, V1 subunit A	0.854	0.991	0.948	1	1.099	1	0.957	1
544523834	ATPase, H+ transporting, lysosomal accessory protein 1	1.688	0.107	0.943	0.908	1.096	0.869	0.786	0.337
544502620	ATPase, H+ transporting, lysosomal V0 subunit a1	1.146	0.997	0.978	1	1.158	0.992	0.555	0
544403289	ATPase, Na+/K+ transporting, alpha 1 polypeptide	0.791	0.094	0.831	0.938	1.2	0.977	0.674	0
544401279	ATPase, Na+/K+ transporting, alpha 2 polypeptide	0.885	0.998	0.867	0.998	1.075	1	0.595	0
544511735	ATPase, Na+/K+ transporting, alpha 3 polypeptide	0.767	0.005	0.999	1	1.239	0.289	0.817	0.62
544398230	ATPase, Na+/K+ transporting, beta 1 polypeptide	0.723	0	0.798	0.215	1.166	1	0.815	0.54
544496868	ATPase, Na+/K+ transporting, beta 2 polypeptide	0.939	0.997	0.935	0.996	1.169	0.878	0.707	0.013
544495645	AU RNA binding protein/enoyl-CoA hydratase	1.108	0.936	1.046	0.984	0.843	0.821	0.91	0.767
544502253	BAI1-associated protein 2	1.077	0.992	1.034	1	0.98	1	1.152	0.868
544484341	Barrier to autointegration factor 1	1.414	0.177	1.14	0.843	0.855	0.779	1.064	0.796
544507304	Basigin (Ok blood group)	1.08	0.982	0.951	0.992	0.776	0.272	0.879	0.939
544414345	Bassoon presynaptic cytomatrix protein	1.14	0.999	1.046	1	0.829	0.824	1.044	1
544523641	B-cell receptor-associated protein 31	1.003	0.985	1.029	0.908	1.219	0.57	0.725	0.142
544429080	BCL2-associated athanogene 6	1.082	0.904	0.911	0.904	0.964	0.874	1.707	0.001
544463512	BCL2-like 13 (apoptosis facilitator)	1.278	0.373	1.125	0.715	1	0.917	1.004	0.966
544420305	Biliverdin reductase A	0.976	0.906	0.976	0.989	1.038	0.981	1.072	0.922
544511455	Biliverdin reductase B	1.366	0.003	1.067	1	0.925	1	1.185	0.821
544402896	BolA family member 1	1.02	0.884	1.088	0.714	0.805	0.46	1.49	0.197
544436461	Brain abundant, membrane attached signal protein 1	0.986	1	1.238	0.409	0.36	0	0.383	0
544463001	Breakpoint cluster region	0.942	0.841	1.04	0.922	0.945	0.948	1.385	0.113
544466531	Breast carcinoma amplified sequence 1	0.885	0.834	1.11	0.928	0.995	1	1.675	0.001
544401608	Brevican	1.013	1	1.062	1	0.82	0.627	1.707	0
544488155	BRICK1, SCAR/WAVE actin-nucleating complex subunit	1.032	0.93	1.076	0.934	0.858	0.827	1.126	0.939
544526423	Bridging integrator 1	1.045	1	1.148	0.997	0.921	1	1.633	0
544415172	Ca++-dependent secretion activator	0.859	0.816	0.903	0.999	1.093	0.998	0.915	0.987
544518705	Cadherin 13	1.267	0.335	1.329	0.129	0.889	0.906	1.024	0.997
544506532	Cadherin 2, type 1, N-cadherin (neuronal)	1.159	0.785	1.039	0.999	1.055	0.982	1.035	0.971
544453251	Calbindin 1, 28kDa	0.815	0.508	1.141	0.945	0.794	0.322	1.121	0.951
544518310	Calbindin 2	0.938	0.996	1.031	0.999	0.737	0.002	1.008	0.999
544442646	Calcineurin-like EF-hand protein 1	1.174	0.782	0.97	0.991	0.835	0.615	1.184	0.654
544516806	Calcineurin-like phosphoesterase domain containing 1	0.971	0.833	1.063	0.934	0.679	0.144	1.411	0.073
544470232	Calcium binding and coiled-coil domain 1	1.308	0.347	1.105	0.896	0.905	0.757	1.663	0.071
544478268	Calcium binding protein 39	1.265	0.398	0.952	0.987	1.268	0.322	1.177	0.702
544503754	Calcium binding protein 39-like	0.951	0.955	0.799	0.407	1.099	0.961	1.13	0.797
544421846	Calcium channel, voltage-dependent, alpha 2/delta subunit 1	1.319	0.089	1.003	1	0.956	1	1.062	1
544414539	Calcium channel, voltage-dependent, alpha 2/delta subunit 2	1.94	0.004	0.978	0.869	0.867	0.7	1.386	0.325
544475135	Calcium channel, voltage-dependent, beta 4 subunit	1.031	0.776	0.948	0.833	0.968	0.961	0.983	0.799
544415727	Calcium/calmodulin-dependent protein kinase I	0.745	0.261	0.927	0.805	1.112	0.851	0.888	0.702
544440333	Calcium/calmodulin-dependent protein kinase II alpha	0.513	0	0.764	0.04	1.454	0	0.61	0
544423999	Calcium/calmodulin-dependent protein kinase II beta	0.79	0.321	0.803	0.403	1.495	0	0.669	0
544434312	Calcium/calmodulin-dependent protein kinase II delta	0.769	0.343	1.046	0.899	1.13	0.872	1.124	0.747
544457759	Calcium/calmodulin-dependent protein kinase II gamma	0.819	0.543	0.836	0.723	1.522	0.001	0.643	0.004
544438606	Calcium/calmodulin-dependent protein kinase IV	1.079	0.838	0.945	0.997	0.968	0.997	1	0.944
544496346	Calcium/calmodulin-dependent protein kinase kinase 1, alpha	1.249	0.431	1.287	0.318	0.901	0.848	0.957	0.927
544473368	Calcium/calmodulin-dependent protein kinase kinase 2, beta	0.913	0.957	0.949	0.973	0.913	0.97	0.918	0.83
544520227	Calcium/calmodulin-dependent serine protein kinase (MAGUK family)	1.111	0.862	0.819	0.54	1.006	1	1.029	0.998
544508071	Calcyphosine	2.421	0	1.198	0.636	1.052	0.994	1.812	0.002
544449011	Calmodulin	0.99	1	0.93	1	0.25	0	0.484	0
544441542	Calnexin	1.052	1	1.043	1	0.948	1	0.98	1
544484573	Calpain 1, (mu/I) large subunit	1.404	0.023	1.026	0.991	1.135	0.944	0.916	0.965
544400579	Calpain 2, (m/II) large subunit	1.393	0.017	1.094	0.844	1.294	0.229	1.159	0.921
544505954	Calpain, small subunit 1	1.314	0.083	1.102	0.937	1.087	0.987	1.17	0.678
544438389	Calpastatin	1.399	0.041	1.028	0.989	0.839	0.682	1.513	0.077
544404300	Calponin 3, acidic	1.841	0	1.106	0.894	1.186	0.703	1.399	0.045
544509112	Calreticulin	1.117	0.993	1.049	1	0.901	0.999	1.17	0.771
544409161	Calsyntenin 1	1.054	0.938	1.136	0.743	0.928	0.927	1.13	0.701
544422674	Calumenin	1.534	0.065	1.005	0.998	0.915	0.795	1.12	0.815
544414390	CaM kinase-like vesicle-associated	0.836	0.681	0.983	1	0.971	1	0.815	0.519
544404835	CAMP-dependent protein kinase catalytic subunit beta	0.887	0.939	1.057	1	1.288	0.148	0.942	0.991
544480898	Cannabinoid receptor interacting protein 1	0.809	0.463	0.92	0.994	0.989	1	0.942	0.986
544470650	Canopy FGF signaling regulator 2	1.247	0.414	1.177	0.722	0.548	0.001	0.939	0.845
544406970	CAP, adenylate cyclase-associated protein 1 (yeast)	0.915	0.998	0.937	1	1.051	1	1.209	0.687
544430102	CAP, adenylate cyclase-associated protein, 2 (yeast)	0.744	0.112	0.917	1	0.978	1	0.858	0.817
544419519	CAP-GLY domain containing linker protein 2	1.307	0.054	0.992	1	0.889	0.992	1.426	0.006
544403582	Capping protein (actin filament) muscle Z-line, alpha 1	1.321	0.199	1.268	0.318	0.945	0.981	1.111	0.915
544408591	Capping protein (actin filament) muscle Z-line, beta	0.937	1	1.007	1	1.042	1	0.973	1
544504751	Carbohydrate kinase domain containing	1.01	0.982	1.194	0.695	1.12	0.861	1.042	0.936
544453170	Carbonic anhydrase I	1.801	0	0.953	1	1.065	0.997	0.413	0
544453173	Carbonic anhydrase II	0.948	1	0.956	1	1.076	1	1.202	0.738
544418042	Carbonyl reductase 1	0.926	1	0.895	1	0.955	1	1.348	0
544435455	Carboxypeptidase E	1.227	0.514	1.213	0.556	1.028	0.976	1.118	0.787
544464805	Casein kinase 2, alpha 1 polypeptide	0.722	0.217	0.985	0.948	0.944	0.975	0.984	0.767
544429070	Casein kinase 2, beta polypeptide	1.116	0.864	0.94	0.861	1.117	0.894	1.095	0.956
544516776	CASK interacting protein 1	1.393	0.077	1.065	0.993	0.965	0.993	1.008	0.922
544486568	Catalase	1.702	0.052	0.977	0.962	0.921	0.811	1.021	0.932
544463353	Catechol-O-methyltransferase	1.206	0.694	0.984	0.991	1.051	0.999	1.31	0.303
544480367	Catenin (cadherin-associated protein), alpha 2	1.037	1	0.937	1	1.079	1	1.031	1
544413513	Catenin (cadherin-associated protein), beta 1, 88kDa	1.009	1	0.96	1	1.062	1	1.015	1
544485620	Catenin (cadherin-associated protein), delta 1	1.371	0.098	1.201	0.607	1.059	0.988	1.082	0.727
544437065	Catenin (cadherin-associated protein), delta 2	1.134	0.863	1.086	0.981	1.079	0.986	1.124	0.824
544450311	Cathepsin B	2.081	0	1.06	0.999	0.961	1	1.178	0.842
544483617	Cathepsin D	1.149	0.988	1.098	0.999	0.806	0.382	0.967	1
544416674	CD200 molecule	0.759	0.196	0.994	0.985	0.848	0.694	0.78	0.293
544486489	CD44 molecule (Indian blood group)	2.924	0.001	1.867	0.005	1.117	0.846	1.351	0.252
544416831	CD47 molecule	0.587	0	0.868	0.985	0.995	1	0.774	0.122
544483707	CD81 molecule	0.791	0.358	0.917	0.998	1.157	0.901	1.229	0.507
544467677	CD9 molecule	0.387	0	0.93	1	1.277	0.201	2.278	0
544449604	CDC42 binding protein kinase beta (DMPK-like)	1.005	0.99	1.107	0.862	1.125	0.835	1.309	0.33
544458529	CDGSH iron sulfur domain 1	0.722	0	0.95	1	1.074	1	0.682	0
544516350	CDP-diacylglycerol--inositol 3-phosphatidyltransferase	0.802	0.451	0.852	0.687	1.089	0.805	1.057	0.928
544489910	Cell adhesion molecule 1	1.096	0.942	0.843	0.69	0.925	0.972	1.117	0.925
544417256	Cell adhesion molecule 2	1.118	0.977	1.001	1	0.849	0.783	0.905	0.963
544401377	Cell adhesion molecule 3	0.782	0.286	0.866	0.793	0.829	0.657	1.184	0.687
544514356	Cell adhesion molecule 4	1.096	0.944	1.093	0.995	0.933	0.996	1.393	0.039
544415455	Cell adhesion molecule L1-like	1.04	0.973	1.14	0.833	0.843	0.668	1.395	0.092
544450880	Cell cycle and apoptosis regulator 2	1.268	0.364	0.959	0.828	0.895	0.754	1.234	0.484
544483445	Cell cycle exit and neuronal differentiation 1	1.155	0.925	1.008	0.997	0.864	0.89	0.58	0.007
544508655	Cell division cycle 37	1.034	1	1.055	1	0.961	1	1.244	0.393
544408420	Cell division cycle 42	0.993	1	0.933	1	1.069	1	1.033	0.998
544444836	Cellular retinoic acid binding protein 1	1.765	0.006	0.929	0.931	1.314	0.222	0.493	0.001
544397528	Centrosomal protein 170kDa	1.211	0.562	0.929	0.976	0.985	0.974	1.645	0.008
544471278	Chaperonin containing TCP1, subunit 2 (beta)	0.922	1	0.961	1	1.08	1	1.172	0.885
544401678	Chaperonin containing TCP1, subunit 3 (gamma)	0.894	1	0.958	1	1.116	1	1.136	0.999
544481076	Chaperonin containing TCP1, subunit 4 (delta)	1.007	1	0.924	0.999	1.015	1	1.159	0.947
544436378	Chaperonin containing TCP1, subunit 5 (epsilon)	0.877	0.978	1.004	1	1.072	1	1.121	0.999
544419897	Chaperonin containing TCP1, subunit 6A (zeta 1)	0.879	0.994	0.939	1	1.04	1	0.951	1
544480655	Chaperonin containing TCP1, subunit 7 (eta)	0.89	0.942	0.977	1	1.105	0.999	1.052	1
544418376	Chaperonin containing TCP1, subunit 8 (theta)	0.895	1	0.967	1	1.03	1	1.049	1
544465142	Charged multivesicular body protein 4B	1.3	0.311	1.093	0.848	0.555	0.022	0.923	0.789
544429013	Chloride intracellular channel 1	1.474	0.044	1.484	0.11	1.178	0.786	1.208	0.557
544414903	Choline dehydrogenase	1.145	0.773	1.182	0.572	0.986	0.897	1.036	0.78
544449114	Chromogranin A	1.592	0.009	1.215	0.569	0.814	0.507	1.042	0.878
544405872	Chromosome 1 open reading frame 123	1.249	0.446	1.266	0.36	0.804	0.437	0.934	0.848
544400736	Chromosome 1 open reading frame 95	1.278	0.379	0.934	0.82	0.851	0.802	0.955	0.874
544447285	Chromosome 14 open reading frame 166	1.297	0.148	1.169	0.805	0.964	0.999	1.26	0.377
544417653	Chromosome 21 open reading frame 33	1.33	0.01	1.042	1	0.813	0.502	0.741	0.058
544470620	Citrate synthase	0.783	0.069	0.882	1	1.245	0.245	0.645	0
544473263	Citron rho-interacting serine/threonine kinase	1.177	0.657	0.98	0.98	0.855	0.748	1.318	0.301
544499316	Clathrin, heavy chain (Hc)	0.764	0	0.937	1	1.162	1	0.693	0
544493500	Clathrin, light chain A	1.133	0.992	1.032	1	0.71	0	1.041	1
544441153	Clathrin, light chain B	1.107	1	1.044	1	0.689	0	1.068	1
544412649	Claudin 11	0.398	0	0.894	1	1.381	0.001	2.214	0
544451095	Clusterin	2.606	0	1.228	0.526	0.999	1	1.764	0
544505243	CNDP dipeptidase 2 (metallopeptidase M20 family)	1.199	0.826	1.074	1	1.047	1	1.193	0.803
544518771	Coactosin-like F-actin binding protein 1	1.883	0	1.314	0.14	1.329	0.144	1.192	0.728
544487321	Coatomer protein complex, subunit beta 1	0.972	0.911	0.851	0.666	1.235	0.48	1.161	0.59
544484385	Cofilin 1 (non-muscle)	0.977	1	1.005	1	0.902	1	1.482	0
544446798	Cofilin 2 (muscle)	1.255	0.343	1.094	0.99	1.159	0.852	1.216	0.571
544509187	Coiled-coil and C2 domain containing 1A	0.916	0.739	1.011	0.971	1.126	0.701	1.586	0.049
544422686	Coiled-coil domain containing 136	1.407	0.014	0.834	0.584	1.126	0.78	2.291	0.024
544458478	Coiled-coil domain containing 6	1.242	0.458	1.291	0.294	0.913	0.963	1.331	0.115
544473675	Coiled-coil domain containing 92	1.565	0.085	0.97	0.798	0.79	0.428	1.515	0.286
544419911	Coiled-coil-helix-coiled-coil-helix domain containing 2	1.272	0.344	1.208	0.581	1.111	0.712	1.048	0.864
544422877	Coiled-coil-helix-coiled-coil-helix domain containing 3	1.171	0.847	1.288	0.152	0.949	0.999	0.898	0.974
544507454	Cold inducible RNA binding protein	1.317	0.225	0.982	0.99	0.845	0.709	1.044	0.83
544403364	Cold shock domain containing E1, RNA-binding	1.077	0.951	1.028	0.99	1.031	0.987	0.947	0.969
544431253	Collapsin response mediator protein 1	0.707	0	1.018	1	0.865	1	1.049	1
544496553	Complement component 1, q subcomponent binding protein	1.266	0.181	1.002	1	0.476	0	0.612	0.001
544430828	Complexin 1	1.17	0.958	1.137	0.996	0.898	1	0.767	0.122
544441108	Complexin 2	1.024	1	0.953	1	0.632	0	0.779	0.149
544469253	Contactin 1	0.969	1	0.99	1	1.016	1	1.137	1
544399713	Contactin 2 (axonal)	1.189	0.688	1.009	1	0.943	0.975	1.183	0.832
544500180	Contactin associated protein 1	0.89	0.983	0.889	0.981	1.189	0.84	1.198	0.731
544423493	Contactin associated protein-like 2	1.105	0.858	0.947	0.997	1.155	0.937	1.039	0.98
544443275	COP9 signalosome subunit 2	1.103	0.79	0.946	0.958	1.084	0.908	1.032	0.908
544432389	COP9 signalosome subunit 4	1.091	0.993	0.887	0.896	1.053	0.999	1.081	0.978
544452771	COP9 signalosome subunit 5	1.251	0.417	1.102	0.891	1.184	0.593	0.883	0.88
544478637	COP9 signalosome subunit 8	0.88	0.65	1.028	0.949	0.875	0.702	1.361	0.22
544411273	Copine IV	0.911	0.919	0.95	0.94	0.757	0.192	1.059	0.905
544428313	Copine V	1.052	0.903	0.979	0.971	0.909	0.878	1.064	0.946
544516446	Coronin, actin binding protein, 1A	0.638	0	1.043	1	0.958	1	0.95	1
544484068	Coronin, actin binding protein, 1B	1.225	0.53	0.919	0.921	0.98	0.964	1.451	0.009
544472755	Coronin, actin binding protein, 1C	0.879	0.693	1.178	0.721	1.089	0.85	1.108	0.678
544444164	Coronin, actin binding protein, 2B	0.935	0.967	0.862	0.824	1.291	0.231	0.831	0.569
544483846	Cortactin	1.172	0.904	1.105	0.998	0.946	1	1.006	1
544442918	Creatine kinase U-type, mitochondrial	1.024	1	1.065	1	0.699	0	0.551	0
544449659	Creatine kinase, brain	1.047	1	0.934	1	0.554	0	0.744	0
544489680	Crystallin, alpha B	1.139	1	2.338	0	1.547	0	2.984	0
544516010	Crystallin, mu	0.738	0.006	1.058	1	0.835	0.87	1.39	0.002
544405088	Crystallin, zeta (quinone reductase)	1.012	1	0.993	1	1.103	0.999	0.875	0.914
544466365	CSE1 chromosome segregation 1-like (yeast)	1.11	0.861	0.986	0.996	1.31	0.263	1.358	0.244
544430861	C-terminal binding protein 1	1.034	1	0.949	0.999	0.919	1	0.941	0.999
544478007	Cullin 3	1.043	0.983	0.963	0.991	1.129	0.971	0.931	0.97
544471181	Cullin-associated and neddylation-dissociated 1	0.863	0.991	1.028	1	1.16	0.999	0.879	1
544456699	Cyclin Y	1.12	0.741	1.124	0.759	0.907	0.798	0.871	0.626
544423709	Cyclin-dependent kinase 5	0.871	0.735	1.044	0.888	1.154	0.811	0.83	0.567
544417675	Cystatin B (stefin B)	1.258	0.311	1.186	0.845	0.854	0.841	0.982	0.974
544463823	Cystatin C	1.313	0.096	1.536	0	0.924	0.989	1.264	0.345
544399355	Cysteine and glycine-rich protein 1	1.793	0	1.189	0.772	0.822	0.607	1.57	0.002
544404613	Cysteine conjugate-beta lyase 2	1.379	0.178	1.08	0.891	0.937	0.787	1.319	0.176
544449918	Cysteine-rich protein 2	0.774	0.329	1.023	0.996	0.633	0.014	0.662	0.191
544483743	Cysteinyl-tRNA synthetase	0.91	0.763	1.019	0.914	0.81	0.492	1.121	0.646
544406132	Cytidine monophosphate (UMP-CMP) kinase 1, cytosolic	1.28	0.209	1.019	1	0.993	1	1.133	0.929
544468702	Cytidine monophosphate N-acetylneuraminic acid synthetase	1.435	0.131	1.067	0.998	1.067	0.932	1.012	0.998
544461423	Cytochrome b5 reductase 3	1.004	0.992	0.993	1	1.238	0.472	0.777	0.29
544518830	Cytochrome c oxidase subunit IV isoform 1	0.973	1	0.919	1	0.946	1	0.75	0.005
544444615	Cytochrome c oxidase subunit Va	1.29	0.056	1.096	1	0.612	0	0.76	0.014
544479280	Cytochrome c oxidase subunit Vb	1.098	1	1.166	0.919	0.58	0	0.69	0.001
544473302	Cytochrome c oxidase subunit VIa polypeptide 1	0.997	1	0.899	0.994	1.051	1	0.619	0
544510617	Cytochrome c oxidase subunit VIb polypeptide 1 (ubiquitous)	1.207	0.782	1.33	0.013	0.637	0	0.892	0.935
544453566	Cytochrome c oxidase subunit VIc	0.963	1	0.911	1	1.106	1	0.605	0
544426926	Cytochrome c oxidase subunit VIIa polypeptide 2 (liver)	1.005	1	0.819	0.555	1.025	1	0.631	0.001
544481672	Cytochrome c oxidase subunit VIIa polypeptide 2 like	0.854	0.623	0.888	0.752	1.253	0.408	0.637	0.009
544484949	Cytochrome c oxidase subunit VIIIA (ubiquitous)	0.95	0.994	1.049	0.997	0.768	0.052	0.785	0.37
544406046	Cytochrome c, somatic	0.986	1	0.915	1	0.46	0	0.505	0
544455137	Cytochrome c-1	1.051	1	0.8	0.352	1.034	1	0.606	0
544418912	Cytohesin 3	0.72	0.07	0.956	0.941	1.033	0.935	1.447	0.125
544440641	Cytoplasmic FMR1 interacting protein 2	0.717	0.001	0.898	0.999	1.171	0.936	0.832	0.7
544486065	Cytoskeleton associated protein 5	0.959	0.988	1.111	0.961	1.047	0.97	1.032	0.949
544485350	Damage-specific DNA binding protein 1, 127kDa	1.017	0.781	0.831	0.613	1.029	0.993	1.251	0.422
544524941	D-dopachrome tautomerase	1.266	0.296	1.175	0.865	0.629	0	0.812	0.49
544482790	DEAD (Asp-Glu-Ala-Asp) box helicase 1	1.037	0.999	1.099	0.998	1.194	0.759	1.092	0.998
544461844	DEAD (Asp-Glu-Ala-Asp) box helicase 17	1.063	0.998	1.073	0.999	1.234	0.47	1.069	0.993
544520204	DEAD (Asp-Glu-Ala-Asp) box helicase 3, X-linked	1.121	0.869	0.872	0.839	1.206	0.601	0.941	0.906
544501111	DEAD (Asp-Glu-Ala-Asp) box helicase 5	0.908	0.923	0.905	0.945	1.082	0.965	1.056	0.953
544429176	DEAD (Asp-Glu-Ala-Asp) box polypeptide 39B	0.925	0.919	0.971	0.996	1.017	0.991	1.029	0.966
544398824	DEAH (Asp-Glu-Ala-His) box helicase 9	1.394	0.01	1.063	1	0.927	0.999	1.284	0.256
544499419	Dehydrogenase/reductase (SDR family) member 11	0.971	0.879	1.128	0.954	1.053	0.911	1.115	0.678
544450717	Dematin actin binding protein	1.003	1	0.968	1	0.809	0.458	1.327	0.055
544464128	Destrin (actin depolymerizing factor)	0.928	0.945	1.062	0.999	1.033	1	0.836	0.65
544473470	Diablo, IAP-binding mitochondrial protein	1.353	0.149	1.254	0.441	0.96	0.955	1.127	0.873
544421158	Diacylglycerol kinase, beta 90kDa	1.278	0.387	1.032	0.91	0.966	0.78	1.779	0.095
544474568	Diazepam binding inhibitor (GABA receptor modulator, acyl-CoA binding protein)	1.48	0	0.969	1	0.723	0.003	1.847	0
544502437	Dicarbonyl/L-xylulose reductase	1.055	0.96	1.025	0.949	0.949	0.974	0.871	0.752
544487423	Dickkopf WNT signaling pathway inhibitor 3	1.058	0.838	1.281	0.401	0.924	0.84	1.62	0.047
544422188	Dihydrolipoamide dehydrogenase	1.034	1	1.138	0.999	0.756	0.002	0.574	0
544489700	Dihydrolipoamide S-acetyltransferase	0.912	1	0.936	1	1.1	1	0.801	0.31
544448460	Dihydrolipoamide S-succinyltransferase (E2 component of 2-oxo-glutarate complex)	1.076	1	1.041	1	0.939	1	0.719	0.007
544451029	Dihydropyrimidinase-like 2	0.859	1	1.168	1	1.014	1	1.123	1
544440152	Dihydropyrimidinase-like 3	0.899	0.999	1.12	1	0.858	0.993	1.524	0
544525493	Dihydropyrimidinase-like 4	1.05	1	1.146	0.956	0.936	1	1.11	0.994
544482377	Dihydropyrimidinase-like 5	0.887	0.992	1.021	1	0.924	1	1.32	0.034
544404709	Dimethylarginine dimethylaminohydrolase 1	1.114	1	0.946	1	0.764	0.008	1.39	0
544429017	Dimethylarginine dimethylaminohydrolase 2	1.427	0.14	1.009	0.994	1.076	0.959	1.867	0.021
544474609	Dipeptidyl-peptidase 10 (non-functional)	0.745	0.14	0.826	0.557	0.913	0.876	0.741	0.122
544423839	Dipeptidyl-peptidase 6	0.741	0.08	0.931	0.999	0.902	0.998	0.845	0.789
544495624	DIRAS family, GTP-binding RAS-like 2	0.668	0.013	0.891	0.881	1.087	0.929	0.761	0.314
544410176	Discs, large homolog 1 (Drosophila)	1.189	0.67	1.031	0.999	0.911	0.899	1.051	0.906
544488815	Discs, large homolog 2 (Drosophila)	1.022	0.994	1.127	0.965	0.985	0.999	0.988	0.998
544521342	Discs, large homolog 3 (Drosophila)	1.164	0.704	1.33	0.251	0.99	0.944	1.224	0.526
544496697	Discs, large homolog 4 (Drosophila)	0.917	0.998	1.035	1	0.998	1	0.848	0.831
544428170	Dishevelled associated activator of morphogenesis 2	0.775	0.377	0.942	0.93	1.087	0.938	1.251	0.45
544443382	Dmx-like 2	0.939	0.993	0.95	1	1.139	0.978	0.954	0.994
544493968	DnaJ (Hsp40) homolog, subfamily A, member 1	1.04	0.999	1.06	0.994	0.98	1	1.265	0.305
544516882	DnaJ (Hsp40) homolog, subfamily A, member 2	1.027	0.999	1.076	0.999	0.994	1	1.229	0.512
544509275	DnaJ (Hsp40) homolog, subfamily B, member 1	1.228	0.504	0.995	0.986	0.877	0.747	1.045	0.8
544477844	DnaJ (Hsp40) homolog, subfamily B, member 2	1.295	0.335	0.995	0.963	1.132	0.792	1.013	0.837
544423947	DnaJ (Hsp40) homolog, subfamily B, member 6	1.021	0.87	1.08	0.757	0.755	0.254	1.453	0.146
544409296	DnaJ (Hsp40) homolog, subfamily C, member 11	1.147	0.79	1.205	0.575	1.203	0.587	0.86	0.652
544467107	DnaJ (Hsp40) homolog, subfamily C, member 5	0.892	0.929	0.994	1	0.95	1	0.812	0.496
544405419	DnaJ (Hsp40) homolog, subfamily C, member 6	0.96	0.998	0.977	1	0.984	1	1.166	0.866
544408497	Dolichyl-diphosphooligosaccharide--protein glycosyltransferase subunit (non-catalytic)	1.028	0.965	1.002	0.972	0.902	0.838	1.089	0.91
544503228	Doublecortin-like kinase 1	0.84	0.803	1.005	1	1.084	1	1.168	0.914
544441278	Drebrin 1	1.227	0.525	0.919	1	0.897	0.995	1.245	0.404
544524286	Drebrin-like	1.203	0.665	1.094	0.981	0.849	0.741	1.308	0.195
544500391	Dual specificity phosphatase 3	0.862	0.806	1.058	0.995	0.962	1	0.943	0.981
544480549	Dynactin 1	0.987	1	0.994	1	1.071	1	1.187	0.87
544470832	Dynactin 2 (p50)	1.178	0.988	0.973	1	0.866	1	1.425	0
544493775	Dynactin 3 (p22)	1.077	0.815	0.966	0.918	0.852	0.751	1.332	0.296
544492244	Dynamin 1	0.725	0.044	0.928	0.927	1.235	0.475	0.655	0
544469133	Dynamin 1-like	0.912	1	0.933	1	1.067	1	0.922	1
544398403	Dynamin 3	0.981	0.999	0.916	0.998	1.208	0.676	0.87	0.926
544499189	Dynein light chain 2, cytoplasmic	0.763	0.235	0.932	0.99	0.693	0.042	0.623	0.085
544421379	Dynein, cytoplasmic 1, intermediate chain 1	1.067	0.991	1.071	0.991	0.985	0.999	1.076	0.989
544475742	Dynein, cytoplasmic 1, intermediate chain 2	1.19	0.652	1.261	0.377	0.992	0.992	1.38	0.072
544412458	Dynein, cytoplasmic 1, light intermediate chain 1	0.838	0.636	1.034	0.992	0.858	0.875	0.911	0.865
544517635	Dynein, cytoplasmic 1, light intermediate chain 2	0.981	0.977	1.085	0.961	0.878	0.903	1.209	0.555
544473308	Dynein, light chain, LC8-type 1	0.739	0.05	0.995	1	0.947	1	0.957	0.999
544465186	Dynein, light chain, roadblock-type 1	1.095	0.995	1.094	0.975	0.698	0.006	1.184	0.733
544427253	Dystonin	1.278	0.282	1.022	0.995	1.103	0.948	1.572	0.002
544506347	Dystrobrevin, alpha	1.159	0.79	1.042	0.999	1.079	0.99	1.178	0.737
544472059	Early endosome antigen 1	1.268	0.255	1.002	1	0.824	0.593	1.237	0.453
544435856	Ectonucleotide pyrophosphatase/phosphodiesterase 6	1.211	0.559	0.842	0.755	1.201	0.62	1.687	0
544408904	EF-hand domain family, member D2	1.232	0.48	1.187	0.895	1.079	1	1.273	0.212
544484690	EH-domain containing 1	1.239	0.462	0.983	0.995	1.278	0.34	0.959	0.873
544482063	EH-domain containing 3	1.142	0.902	1.061	0.999	1.177	0.842	0.983	1
544508857	ELAV like neuron-specific RNA binding protein 3	1.283	0.411	0.895	0.809	1.068	0.925	1.19	0.576
544406059	ELAV like neuron-specific RNA binding protein 4	1.245	0.437	1.067	0.916	1.019	0.96	0.971	0.962
544508352	ELAV like RNA binding protein 1	1.177	0.65	0.915	0.868	1.077	0.948	0.887	0.807
544444719	Electron-transfer-flavoprotein, alpha polypeptide	1.246	0.414	1.056	0.976	1.098	0.976	0.984	0.989
544513157	Electron-transfer-flavoprotein, beta polypeptide	1.143	0.967	1.046	1	0.939	0.999	0.881	0.919
544414935	ELKS/RAB6-interacting/CAST family member 2	1.054	1	1.06	1	0.836	0.786	1.083	0.999
544489203	Endonuclease domain containing 1	0.999	0.99	1.273	0.351	1.211	0.587	1.258	0.378
544447305	Endoplasmic reticulum oxidoreductase alpha	1.14	0.717	0.991	0.956	0.966	0.966	1.426	0.165
544493205	Endoplasmic reticulum protein 44	1.504	0.024	1.248	0.461	0.892	0.778	1.181	0.652
544402771	Endosulfine alpha	0.965	0.936	1.147	0.81	0.711	0.125	1.165	0.652
544420459	Engulfment and cell motility 1	0.938	0.889	1.015	0.994	1.037	0.914	1.07	0.818
544409199	Enolase 1, (alpha)	1.067	1	1.16	1	1.012	1	1.317	0
544467877	Enolase 2 (gamma, neuronal)	1.14	1	0.925	1	0.854	1	1.119	1
544456716	Enolase-phosphatase 1	1.042	0.992	1.011	0.997	1.005	0.999	1.195	0.631
544525499	Enoyl CoA hydratase, short chain, 1, mitochondrial	1.027	1	1.043	1	0.923	1	0.951	1
544514990	Enoyl-CoA delta isomerase 1	0.868	0.81	1.026	0.955	0.9	0.871	0.692	0.148
544509425	Epidermal growth factor receptor pathway substrate 15-like 1	1.243	0.437	1.014	1	0.882	0.933	1.124	0.906
544513855	Epsin 1	1.127	0.975	1.073	0.999	0.933	0.999	1.308	0.094
544475221	Ermin, ERM-like protein	1.11	0.987	1.173	0.869	0.95	0.999	2.405	0
544465435	Erythrocyte membrane protein band 4.1-like 1	0.867	0.978	0.942	1	1.066	1	1.086	1
544425205	Erythrocyte membrane protein band 4.1-like 2	1.085	1	1.045	1	1.017	1	1.378	0.001
544506895	Erythrocyte membrane protein band 4.1-like 3	0.888	0.996	0.98	1	1.081	1	1.165	0.969
544503694	Esterase D	1.076	0.882	1.096	0.79	0.915	0.818	1.031	0.872
544426959	Eukaryotic translation elongation factor 1 alpha 1	0.944	1	1.022	1	1.305	0.079	0.942	0.991
544467020	Eukaryotic translation elongation factor 1 alpha 2	0.935	0.996	0.933	1	0.995	1	0.947	0.996
544477105	Eukaryotic translation elongation factor 1 beta 2	1.013	1	0.909	1	0.858	0.927	1.244	0.422
544454991	Eukaryotic translation elongation factor 1 delta (guanine nucleotide exchange protein)	1.407	0.049	1.017	1	0.983	0.989	1.534	0.015
544485158	Eukaryotic translation elongation factor 1 gamma	0.76	0.108	0.974	1	1.15	0.966	0.846	0.736
544507815	Eukaryotic translation elongation factor 2	0.936	1	1.021	1	1.02	1	0.969	1
544413460	Eukaryotic translation initiation factor 1B	1.47	0.08	1.293	0.181	1.04	0.985	1.411	0.113
544447960	Eukaryotic translation initiation factor 2, subunit 1 alpha, 35kDa	0.714	0.199	0.996	0.851	0.878	0.656	0.891	0.861
544462081	Eukaryotic translation initiation factor 3, subunit D	0.943	0.857	1.02	0.926	1.389	0.129	0.9	0.885
544487691	Eukaryotic translation initiation factor 3, subunit F	1.648	0.064	0.986	0.813	1.428	0.108	1.596	0.107
544443014	Eukaryotic translation initiation factor 3, subunit J	1.131	0.861	1.108	0.949	0.884	0.924	1.173	0.741
544413076	Eukaryotic translation initiation factor 4 gamma, 1	0.794	0.437	1.009	0.953	1.066	0.974	1.574	0.121
544487458	Eukaryotic translation initiation factor 4 gamma, 2	0.835	0.568	1.09	0.858	1.234	0.49	1.239	0.483
544408470	Eukaryotic translation initiation factor 4 gamma, 3	1.208	0.551	1.399	0.125	1.12	0.805	1.264	0.408
544410553	Eukaryotic translation initiation factor 4A2	0.952	1	0.893	0.995	1.121	1	0.926	1
544470061	Eukaryotic translation initiation factor 4B	1.234	0.478	1.038	0.996	0.732	0.09	1.197	0.646
544419536	Eukaryotic translation initiation factor 4H	1.153	0.914	1.193	0.697	0.783	0.183	1.183	0.688
544449626	Eukaryotic translation initiation factor 5	0.96	0.998	1.003	1	1.091	0.993	1.189	0.714
544496751	Eukaryotic translation initiation factor 5A	1.096	0.992	0.879	0.889	0.899	0.951	1.327	0.216
544462701	EWS RNA-binding protein 1	1.249	0.456	0.998	0.968	0.809	0.486	1.197	0.588
544470552	Extended synaptotagmin-like protein 1	1.151	0.84	1.02	0.962	1.487	0.042	1.344	0.288
544423962	Extended synaptotagmin-like protein 2	1.087	0.809	1.089	0.923	1.19	0.664	0.905	0.772
544426149	Ezrin	1.468	0	1.231	0.489	0.822	0.627	0.88	0.983
544422365	F-actin-capping protein subunit alpha-2	1.008	1	1.004	1	1.007	1	1.052	1
544423401	Family with sequence similarity 131, member B	1.428	0.117	0.921	0.964	0.939	0.912	1.071	0.82
544424486	Family with sequence similarity 136, member A	1.09	0.76	1.22	0.533	0.648	0.002	0.931	0.877
544457366	Family with sequence similarity 213, member A	0.892	0.977	0.862	0.931	1.287	0.121	0.87	0.875
544482781	Family with sequence similarity 49, member A	0.917	0.849	1.082	0.933	0.971	0.922	1.053	0.849
544454345	Family with sequence similarity 49, member B	0.925	0.992	0.933	0.999	1.093	0.999	1.106	0.854
544442419	Family with sequence similarity 98, member B	1.068	0.911	0.968	0.885	1.007	0.948	1.036	0.829
544404964	Far upstream element (FUSE) binding protein 1	1.405	0.061	0.838	0.624	0.783	0.375	1.145	0.899
544452080	Farnesyltransferase, CAAX box, alpha	0.881	0.633	0.974	0.862	1.361	0.321	1.656	0.116
544418874	Fascin actin-bundling protein 1	0.725	0	0.923	1	1.064	1	1.077	1
544407656	Fatty acid binding protein 3, muscle and heart	0.874	0.975	1.106	0.999	0.677	0	1.048	1
544453107	Fatty acid binding protein 5 (psoriasis-associated)	2.4	0	1.966	0	1.387	0.003	1.907	0
544424969	Fatty acid binding protein 7, brain	1.921	0	1.233	0.46	1.119	0.995	1.763	0
544502457	Fatty acid synthase	0.952	0.998	0.964	1	1.068	1	1.185	0.666
544514642	F-box and leucine-rich repeat protein 16	1.06	0.839	1.032	0.918	0.964	0.944	0.815	0.509
544409052	F-box protein 2	1.404	0.027	1.055	0.998	0.991	0.999	1.169	0.736
544450695	Ferritin, heavy polypeptide 1	0.648	0.048	1.511	0.044	0.922	0.974	0.654	0.091
544435184	Fibrinogen alpha chain	1.741	0.001	1.098	0.883	1.124	0.916	0.937	0.899
544435180	Fibrinogen beta chain	1.389	0.15	1.057	0.97	1.468	0.017	0.683	0.016
544523796	Filamin A, alpha	1.759	0.017	1.099	0.909	1.736	0.024	1.784	0.001
544415055	Filamin B, beta	1.733	0.112	1.031	0.765	1.42	0.012	1.581	0.206
544419352	Fission, mitochondrial 1	1.034	0.999	0.904	0.945	0.929	0.996	1.077	0.971
544484857	FK506 binding protein 2, 13kDa	1.294	0.261	1.122	0.884	0.707	0.072	1.068	0.919
544447090	FK506 binding protein 3, 25kDa	1.187	0.69	1.137	0.962	0.748	0.104	1.24	0.44
544467514	FK506 binding protein 4, 59kDa	1.051	0.933	1.071	0.986	1.033	0.999	1.302	0.281
544509713	FK506 binding protein 8, 38kDa	1.107	0.904	1.179	0.684	0.935	0.915	0.833	0.546
544429281	Flotillin 1	1.046	1	1.11	0.991	0.977	1	0.943	1
544497955	Flotillin 2	0.92	0.998	0.922	0.999	1.071	1	0.979	1
544475155	Formin-like 2	1.061	0.916	0.978	0.994	1.189	0.684	1.554	0.035
544523105	Four and a half LIM domains 1	1.339	0.042	1.281	0.211	0.788	0.294	1.224	0.524
544523252	Fragile X mental retardation 1	1.256	0.428	0.916	0.734	0.805	0.453	1.147	0.665
544502536	Fructosamine 3 kinase related protein	0.924	0.946	0.943	0.992	1.085	0.873	1.299	0.113
544408299	Fucosidase, alpha-L- 1, tissue	0.993	0.828	1.091	0.949	1.04	0.879	1.105	0.771
544397604	Fumarate hydratase	1.023	1	0.995	1	0.911	1	0.773	0.045
544479184	Fumarylacetoacetate hydrolase domain containing 2B	1.079	0.998	0.966	1	0.914	0.999	1.018	1
544516659	FUS RNA binding protein	1.194	0.731	1.031	1	0.844	0.807	1.08	0.98
544490049	FXYD domain containing ion transport regulator 6	0.995	0.987	0.988	0.999	0.802	0.43	1.073	0.886
544441167	G protein regulated inducer of neurite outgrowth 1	1.176	0.693	1.237	0.479	0.859	0.793	1.228	0.509
544456284	G protein-coupled receptor 158	1.361	0.21	1.111	0.857	0.941	0.963	0.98	0.869
544399383	G protein-coupled receptor 37 like 1	0.892	0.943	0.913	0.94	1.285	0.193	0.551	0
544498036	G protein-coupled receptor kinase interacting ArfGAP 1	0.899	0.929	0.807	0.486	0.937	0.918	1.006	0.993
544515891	G protein-coupled receptor, class C, group 5, member B	1.136	0.724	0.887	0.741	1.246	0.43	0.891	0.769
544518528	GABA(A) receptor-associated protein like 2	1.013	0.994	1.122	0.909	0.807	0.433	0.919	0.952
544420678	Gamma-glutamylcyclotransferase	0.778	0.273	1.15	0.88	0.913	0.978	1.039	0.976
544452968	Ganglioside induced differentiation associated protein 1	0.848	0.824	0.946	1	1.277	0.105	0.782	0.214
544465835	Ganglioside induced differentiation associated protein 1-like 1	1.39	0.036	1.181	0.757	1.045	0.958	1.279	0.279
544424925	Gap junction protein, alpha 1, 43kDa	1.354	0.053	0.985	0.932	1.126	0.732	1.221	0.521
544523837	GDP dissociation inhibitor 1	0.782	0.09	0.902	1	1.103	1	1.154	0.994
544455712	GDP dissociation inhibitor 2	0.882	0.996	0.933	1	1.164	0.987	1.123	0.999
544492533	Gelsolin	1.286	0.097	1.224	0.553	1.211	0.67	2.044	0
544447879	Gephyrin	1.104	0.996	1.102	0.99	0.965	1	0.99	1
544447368	Glia maturation factor, beta	1.066	1	0.977	1	0.836	0.848	1.509	0
544500577	Glial fibrillary acidic protein	4.463	0	1.372	0	2.127	0	5.689	0
544419895	Glioblastoma amplified sequence	1.036	0.972	0.992	0.998	1.115	0.976	0.81	0.488
544510410	Glucose-6-phosphate isomerase	0.814	0.529	0.943	1	0.942	1	0.938	1
544485142	Glucosidase, alpha; neutral AB	1.051	0.993	0.997	1	1.175	0.842	0.873	0.904
544475719	Glutamate decarboxylase 1 (brain, 67kDa)	1.126	0.646	0.831	0.581	1.366	0.315	0.615	0.059
544456297	Glutamate decarboxylase 2 (pancreatic islets and brain, 65kDa)	1.141	0.863	1.072	0.917	1.186	0.648	0.793	0.425
544457242	Glutamate dehydrogenase 1	0.878	0.999	0.89	1	1.081	1	0.864	0.991
544435272	Glutamate receptor, ionotropic, AMPA 2	0.805	0.46	0.887	0.879	1.135	0.918	0.867	0.743
544414614	Glutamate receptor, metabotropic 2	1.268	0.404	0.914	0.797	1.063	0.902	0.928	0.783
544421810	Glutamate receptor, metabotropic 3	1.008	0.991	0.87	0.804	1.177	0.758	0.821	0.539
544398776	Glutamate-ammonia ligase	1.084	1	1.001	1	0.793	0.088	0.599	0
544427360	Glutamate-cysteine ligase, catalytic subunit	1.106	0.742	1.262	0.423	1.085	0.772	1.014	0.93
544459307	Glutamic-oxaloacetic transaminase 1, soluble	0.844	0.974	0.883	1	0.736	0	0.769	0.003
544517535	Glutamic-oxaloacetic transaminase 2, mitochondrial	0.948	1	0.909	1	0.743	0	0.592	0
544476487	Glutaminase	0.821	0.608	0.848	0.819	1.115	1	0.873	0.988
544400437	Glutamyl-prolyl-tRNA synthetase	1.216	0.546	1.104	0.832	1.037	0.995	1.034	0.944
544438366	Glutaredoxin (thioltransferase)	1.222	0.532	0.978	0.999	0.641	0.004	1.107	0.885
544460664	Glutaredoxin 3	1.045	0.956	0.945	0.98	0.851	0.637	1.071	0.909
544449310	Glutaredoxin 5	1.222	0.528	1.051	0.999	0.751	0.224	0.951	0.819
544451289	Glutathione reductase	1.348	0.241	1.149	0.815	0.781	0.281	0.866	0.858
544525682	Glutathione S-transferase kappa 1	1.325	0.142	1.187	0.681	0.988	0.99	0.941	0.838
544403834	Glutathione S-transferase mu 2 (muscle)	1.356	0.138	1.011	0.999	0.986	0.998	1.101	0.914
544403824	Glutathione S-transferase mu 3 (brain)	0.956	1	0.93	0.997	1.058	1	0.696	0.022
544403845	Glutathione S-transferase mu 5	0.874	0.955	0.874	0.972	1.074	1	0.8	0.366
544459759	Glutathione S-transferase omega 1	1.124	0.719	1.103	0.789	0.93	0.828	1.055	0.939
544484030	Glutathione S-transferase pi 1	0.909	1	0.965	1	0.975	1	1.041	1
544524949	Glutathione S-transferase theta 2 (gene/pseudogene)	0.898	0.969	0.992	0.994	1.161	0.882	1.352	0.074
544465252	Glutathione synthetase	1	0.994	1.133	0.863	0.702	0.057	0.946	0.906
544467723	Glyceraldehyde-3-phosphate dehydrogenase	0.877	1	0.96	1	1.09	1	0.885	1
544410759	Glycerol-3-phosphate dehydrogenase 1-like	1.043	0.757	1.029	0.882	0.903	0.773	1.117	0.586
544475199	Glycerol-3-phosphate dehydrogenase 2 (mitochondrial)	1.056	0.996	0.964	1	1.024	1	0.951	0.992
544438661	Glycine cleavage system protein H (aminomethyl carrier)	1.5	0.016	0.872	0.766	0.635	0.003	1.044	0.802
544511692	Glycogen synthase kinase 3 alpha	1.018	0.989	1.09	0.937	0.955	0.968	0.963	0.722
544435684	Glycoprotein M6A	0.646	0	0.824	0.696	0.874	1	0.491	0
544519507	Glycoprotein M6B	0.7	0.003	0.876	0.953	1.063	1	0.756	0.036
544420673	Glycyl-tRNA synthetase	1.035	0.992	0.973	1	1.172	0.799	1.182	0.728
544496097	Glyoxalase domain containing 4	0.937	1	1.034	1	1.001	1	1.254	0.301
544428223	Glyoxalase I	1.158	0.966	1.08	1	0.611	0	0.966	1
544493398	Glyoxylate reductase/hydroxypyruvate reductase	1.448	0.179	0.95	0.821	0.946	0.933	1.702	0.064
544466707	GNAS complex locus	1.033	0.965	0.976	1	1.123	0.992	1.12	0.752
544473964	Golgin A3	1.149	0.727	1.043	0.916	0.812	0.496	1.623	0.011
544520615	GRIP1 associated protein 1	1.255	0.394	1.091	0.985	0.918	0.971	1.085	0.941
544432827	Group-specific component (vitamin D binding protein)	1.669	0.016	0.781	0.38	1.053	0.96	0.895	0.604
544497096	Growth arrest-specific 7	0.893	0.913	0.939	0.992	0.763	0.216	1.198	0.668
544416498	Growth associated protein 43	0.826	0.65	0.936	1	0.689	0	1.007	1
544501623	Growth factor receptor-bound protein 2	1.191	0.721	1.236	0.455	0.885	0.966	1.188	0.698
544514889	Growth factor, augmenter of liver regeneration	1.528	0.274	1.03	0.837	0.695	0.312	0.851	0.612
544431194	GrpE-like 1, mitochondrial (E. coli)	1.354	0.051	1.147	0.871	0.881	0.887	1.261	0.378
544432661	GTPase activating protein (SH3 domain) binding protein 2	1.208	0.586	0.985	0.996	0.931	0.935	1.093	0.774
544403360	GTPase NRas	0.977	0.963	0.951	0.996	1.142	0.921	0.758	0.185
544494899	Guanine deaminase	0.626	0	1.062	1	0.917	1	1.126	1
544412200	Guanine monphosphate synthase	1.012	0.793	0.882	0.858	1.043	0.916	1.683	0.013
544501138	Guanine nucleotide binding protein (G protein), alpha 13	0.996	0.982	1.164	0.637	1.097	0.92	0.994	0.951
544517195	Guanine nucleotide binding protein (G protein), alpha activating activity polypeptide O	0.638	0	0.895	1	0.98	1	0.725	0
544414444	Guanine nucleotide binding protein (G protein), alpha inhibiting activity polypeptide 2	1.204	0.619	1.117	0.838	0.928	0.95	0.87	0.614
544463010	Guanine nucleotide binding protein (G protein), alpha z polypeptide	0.963	0.983	1.015	1	1.125	0.953	0.88	0.827
544443419	Guanine nucleotide binding protein (G protein), beta 5	1.144	0.679	1.027	0.939	0.988	0.85	1.332	0.385
544409605	Guanine nucleotide binding protein (G protein), beta polypeptide 1	0.686	0	0.974	1	1.07	1	0.967	1
544419248	Guanine nucleotide binding protein (G protein), beta polypeptide 2	0.819	0.554	0.94	1	1.104	1	1.087	0.999
544441696	Guanine nucleotide binding protein (G protein), beta polypeptide 2-like 1	0.867	0.711	0.962	0.946	1.016	0.983	1.004	0.914
544405261	Guanine nucleotide binding protein (G protein), gamma 12	1.013	0.998	1.008	0.999	0.969	0.97	1.259	0.338
544447278	Guanine nucleotide binding protein (G protein), gamma 2	0.902	0.965	1.18	0.828	0.772	0.145	0.782	0.26
544485123	Guanine nucleotide binding protein (G protein), gamma 3	0.996	1	0.975	1	0.801	0.378	0.731	0.006
544507670	Guanine nucleotide binding protein (G protein), gamma 7	0.945	0.995	1.053	1	0.94	1	1.008	1
544495028	Guanine nucleotide binding protein (G protein), q polypeptide	0.938	0.976	1.058	0.999	1.098	0.995	1.043	0.999
544429348	Guanine nucleotide binding protein-like 1	1.003	0.993	0.954	0.994	1.139	0.878	1.193	0.727
544421897	Guanine nucleotide-binding protein G(i) subunit alpha-1	0.93	0.991	1.078	0.948	1.016	0.998	1.041	0.987
544435251	Guanylate cyclase 1, soluble, beta 3	0.881	0.741	0.848	0.697	1.091	0.947	1.044	0.95
544400843	Guanylate kinase 1	1.514	0.084	1.197	0.657	0.844	0.711	1.458	0.258
544490310	H2A histone family, member X	0.708	0.088	0.84	0.668	1.12	0.885	1.511	0.119
544439358	H2A histone family, member Y	1.168	0.835	0.976	0.999	1.041	1	0.98	0.997
544506014	Haloacid dehalogenase-like hydrolase domain containing 2	0.992	1	0.98	1	0.803	0.387	0.887	0.796
544518171	Haptoglobin-related protein	1.746	0.056	1.115	0.897	0.891	0.964	0.885	0.777
544483350	Harvey rat sarcoma viral oncogene homolog	0.968	0.953	1.011	0.977	1.046	0.94	0.959	0.885
544503128	Heat shock 105kDa/110kDa protein 1	0.833	0.776	0.956	1	0.944	1	1.157	0.895
544467560	Heat shock 10kDa protein 1	1.21	0.738	0.833	0.809	0.838	0.817	0.828	0.74
544419422	Heat shock 27kDa protein 1	1.43	0	1.237	0.436	1.019	1	1.191	0.83
544476637	Heat shock 60kDa protein 1 (chaperonin)	1.062	1	0.947	1	0.931	1	1.011	1
544428972	Heat shock 70 kDa protein 1A/1B	1.155	0.979	1.06	1	1.014	1	1.319	0.025
544460151	Heat shock 70kDa protein 12A	0.799	0.255	0.944	1	1.135	1	0.935	1
544447785	Heat shock 70kDa protein 2	1.239	0.485	1.328	0.319	1.12	0.742	1.915	0.057
544439240	Heat shock 70kDa protein 4	1.049	0.996	1.064	1	0.888	0.991	1.051	1
544434624	Heat shock 70kDa protein 4-like	1.073	0.982	1.026	0.998	0.907	0.986	1.097	0.977
544495610	Heat shock 70kDa protein 5 (glucose-regulated protein, 78kDa)	1.133	1	0.997	1	0.865	1	1.124	1
544490495	Heat shock 70kDa protein 8	0.895	1	1.069	1	0.942	1	1.047	1
544439577	Heat shock 70kDa protein 9 (mortalin)	1.124	1	0.982	1	0.938	1	1.124	1
544504463	Heat shock factor binding protein 1	1.375	0.095	0.984	0.997	0.757	0.167	1.349	0.17
544449539	Heat shock protein 90kDa alpha (cytosolic), class A member 1	0.726	0	0.9	1	1.052	1	1.074	1
544427662	Heat shock protein 90kDa alpha (cytosolic), class B member 1	0.8	0.324	0.965	1	1.088	1	1.014	1
544472529	Heat shock protein 90kDa beta (Grp94), member 1	1.058	1	1.102	1	0.987	1	1.089	1
544453512	Heat-responsive protein 12	1.092	0.985	1.155	0.969	0.792	0.268	1.004	1
544520907	HECT, UBA and WWE domain containing 1, E3 ubiquitin protein ligase	0.848	0.647	0.989	0.971	1.216	0.552	1.407	0.26
544468349	Heme binding protein 1	1.087	0.964	1.139	0.931	0.799	0.385	1.246	0.411
544515327	Heme oxygenase 2	0.946	0.951	0.957	0.998	1.089	0.991	1.179	0.774
544514494	Hemoglobin subunit alpha	2.161	0	0.969	1	1.32	0.001	0.531	0
544488104	Hemoglobin, beta	2.401	0	1.053	1	1.223	0.67	0.541	0
544490647	Hepatic and glial cell adhesion molecule	1.271	0.354	0.969	0.991	1.352	0.23	0.927	0.813
544502319	Hepatocyte growth factor-regulated tyrosine kinase substrate	1.211	0.543	1.115	0.676	0.775	0.352	1.073	0.78
544401578	Hepatoma-derived growth factor	1.251	0.419	1.005	0.993	0.579	0.006	1.08	0.781
544441397	Heterogeneous nuclear ribonucleoprotein A/B	1.203	0.59	0.877	0.814	0.72	0.204	0.909	0.797
544470309	Heterogeneous nuclear ribonucleoprotein A1	1.429	0.001	1.125	0.998	0.867	0.955	1.213	0.622
544420827	Heterogeneous nuclear ribonucleoprotein A2/B1	1.364	0	1.06	1	0.786	0.033	1.225	0.561
544476028	Heterogeneous nuclear ribonucleoprotein A3	1.266	0.159	1.062	1	0.945	1	1.149	0.959
544446136	Heterogeneous nuclear ribonucleoprotein C (C1/C2)	1.023	1	1.082	1	0.939	1	1.045	1
544432460	Heterogeneous nuclear ribonucleoprotein D (AU-rich element RNA binding protein 1, 37kDa)	1.234	0.475	1.119	0.982	0.868	0.975	1.183	0.833
544432450	Heterogeneous nuclear ribonucleoprotein D-like	1.236	0.465	1.019	1	0.846	0.758	1.233	0.486
544441515	Heterogeneous nuclear ribonucleoprotein H1 (H)	1.015	0.97	0.971	0.974	1.055	0.947	0.953	0.943
544521943	Heterogeneous nuclear ribonucleoprotein H2	1.201	0.602	1.028	0.997	0.975	0.999	1.218	0.547
544458280	Heterogeneous nuclear ribonucleoprotein H3 (2H9)	1.137	0.955	1.081	0.872	0.872	0.947	1.031	0.912
544495172	Heterogeneous nuclear ribonucleoprotein K	1.165	0.999	1	1	0.958	1	1.202	0.905
544511147	Heterogeneous nuclear ribonucleoprotein L	1.014	0.981	1.002	1	1.007	1	0.931	0.869
544508420	Heterogeneous nuclear ribonucleoprotein M	1.066	0.995	1.064	1	1.155	0.892	1.061	0.998
544408350	Heterogeneous nuclear ribonucleoprotein R	1.061	0.988	0.988	0.952	1.428	0.018	0.987	0.954
544397469	Heterogeneous nuclear ribonucleoprotein U (scaffold attachment factor A)	1.091	0.997	0.986	1	1.213	0.65	1.014	1
544485109	Heterogeneous nuclear ribonucleoprotein U-like 2	0.961	0.989	0.949	0.926	1.15	0.97	0.986	0.999
544458199	Hexokinase 1	0.793	0.044	0.937	1	1.227	0.59	0.704	0
544437741	Hexosaminidase B (beta polypeptide)	1.54	0.181	0.821	0.534	0.879	0.7	1.352	0.087
544407474	Hippocalcin	0.783	0.303	0.945	0.982	0.655	0.003	0.808	0.464
544407002	Hippocalcin like 4	0.752	0.283	0.965	0.989	0.742	0.083	1.317	0.293
544482933	Hippocalcin-like 1	0.963	0.999	0.842	0.749	0.634	0	0.832	0.643
544474806	Histamine N-methyltransferase	1.184	0.654	1.107	0.842	0.97	0.865	0.888	0.685
544439078	Histidine triad nucleotide binding protein 1	1.187	0.866	1.063	1	0.698	0.003	1.396	0.009
544429761	Histone cluster 1, H1e	1.453	0	1.189	0.835	1.033	1	0.788	0.267
544402904	Histone cluster 2, H2ab	1.939	0	0.841	0.757	0.387	0	5.747	0
544416013	Histone deacetylase 11	1.162	0.653	0.918	0.839	0.936	0.818	1.115	0.69
544430751	Histone H2A type 1	1.339	0	0.814	0.529	1.244	0.325	1.395	0
544420190	Histone H2A.V	0.812	0.495	0.838	0.667	1.449	0.01	1.138	0.885
544430759	Histone H3.1	1.755	0.032	0.739	0.189	0.978	0.928	1.492	0.056
544398017	Histone H3.3	1.766	0	0.768	0.053	1.095	0.989	1.488	0.001
544437945	Homer scaffolding protein 1	0.89	0.982	0.969	1	0.866	0.968	0.925	0.995
544452074	Hook microtubule-tethering protein 3	1.247	0.412	1.152	0.784	0.983	0.989	1.451	0.036
544438123	Hyaluronan and proteoglycan link protein 1	1.193	0.836	0.962	1	0.871	0.995	0.731	0.013
544401617	Hyaluronan and proteoglycan link protein 2	1.001	0.985	0.882	0.902	1.086	0.945	1.625	0.004
544509860	Hyaluronan and proteoglycan link protein 4	1.961	0.008	0.933	0.92	1.228	0.504	0.785	0.437
544434031	Hydroxyacyl-CoA dehydrogenase	1.09	0.973	1.183	0.719	0.988	0.999	0.775	0.268
544482409	Hydroxyacyl-CoA dehydrogenase/3-ketoacyl-CoA thiolase/enoyl-CoA hydratase (trifunctional protein), alpha subunit	1.099	0.999	1.057	1	1.187	0.84	0.874	0.918
544482414	Hydroxyacyl-CoA dehydrogenase/3-ketoacyl-CoA thiolase/enoyl-CoA hydratase (trifunctional protein), beta subunit	1.219	0.58	1.019	1	1.237	0.45	0.945	0.983
544514865	Hydroxyacylglutathione hydrolase	1.224	0.522	1.097	0.979	0.635	0.001	1.007	0.997
544520879	Hydroxysteroid (17-beta) dehydrogenase 10	1	1	1.025	1	1.105	1	0.958	0.999
544438806	Hydroxysteroid (17-beta) dehydrogenase 4	1.184	0.691	1.534	0.029	0.998	0.992	1.107	0.838
544522950	Hypoxanthine phosphoribosyltransferase 1	0.715	0.009	0.954	1	0.841	0.83	0.872	0.957
544490276	Hypoxia up-regulated 1	1.301	0.207	1.02	0.999	0.929	0.988	1.123	0.894
544509319	IlvB (bacterial acetolactate synthase)-like	1.151	0.658	1.166	0.652	1.136	0.769	0.863	0.861
544511803	Immunity-related GTPase family, Q	1.093	0.94	1.022	0.984	0.846	0.708	1.191	0.614
544408666	Immunoglobin superfamily, member 21	1.111	0.914	0.887	0.854	0.905	0.893	0.918	0.928
544521299	Immunoglobulin (CD79A) binding protein 1	1.294	0.286	1.011	0.977	0.979	0.875	1.251	0.447
544463100	Immunoglobulin lambda-like polypeptide 1	2.102	0.012	1.09	0.912	1.162	0.762	0.781	0.364
544401303	Immunoglobulin superfamily, member 8	0.86	0.922	0.968	1	0.98	1	1.164	0.977
544504472	Importin 5	0.801	0.441	0.993	0.993	1.153	0.857	1.322	0.262
544480155	Inner membrane protein, mitochondrial	0.968	1	0.98	1	1.1	1	0.935	1
544415545	Inositol 1,4,5-trisphosphate receptor, type 1	1.14	0.859	0.927	0.999	1.034	1	1.055	0.912
544525895	Inositol polyphosphate-1-phosphatase	0.811	0.49	0.9	0.906	1.215	0.565	1.046	0.943
544479318	Inositol polyphosphate-4-phosphatase, type I, 107kDa	1.025	0.964	0.899	0.904	0.967	0.983	1.173	0.582
544508626	Intercellular adhesion molecule 5, telencephalin	1.063	0.998	1.106	0.998	0.953	1	1.001	1
544402295	Interleukin enhancer binding factor 2	0.932	0.923	0.882	0.82	1.052	0.975	1.127	0.891
544508681	Interleukin enhancer binding factor 3, 90kDa	1.24	0.451	1.067	0.993	1	1	1.221	0.538
544459678	Internexin neuronal intermediate filament protein, alpha	1.023	1	0.866	1	1.14	1	2.43	0
544418161	Intersectin 1 (SH3 domain protein)	1.257	0.374	1.035	0.934	0.956	0.938	1.3	0.363
544450072	Inverted formin, FH2 and WH2 domain containing	1.533	0.134	1.058	0.901	1.269	0.34	1.823	0.016
544448429	Iron-sulfur cluster assembly 2	1.205	0.583	1.129	0.785	0.773	0.271	0.988	0.957
544472738	Iron-sulfur cluster assembly enzyme	1.077	0.965	1.13	0.802	0.899	0.851	0.976	0.95
544482976	Isoamyl acetate-hydrolyzing esterase 1 homolog	1.067	0.974	0.965	0.998	1.057	0.948	1.182	0.626
544445493	Isocitrate dehydrogenase 2 (NADP+), mitochondrial	0.715	0	0.892	1	1.231	0.471	0.589	0
544444818	Isocitrate dehydrogenase 3 (NAD+) alpha	0.973	1	1.05	1	1.187	0.961	0.771	0.051
544464641	Isocitrate dehydrogenase 3 (NAD+) beta	0.97	0.998	0.969	0.999	1.17	0.889	0.771	0.247
544523671	Isocitrate dehydrogenase 3 (NAD+) gamma	1.066	0.999	0.919	0.975	1.178	0.798	0.745	0.082
544400453	Isoleucyl-tRNA synthetase 2, mitochondrial	1.032	0.937	0.973	0.996	1.02	1	1.229	0.502
544442538	Isovaleryl-CoA dehydrogenase	1.191	0.622	1.628	0.027	0.719	0.188	1.053	0.718
544498488	Karyopherin (importin) beta 1	1.041	0.99	1.091	0.964	1.019	0.999	1.277	0.323
544503788	Karyopherin alpha 3 (importin alpha 4)	0.863	0.681	1.051	0.989	1.068	0.928	1.097	0.867
544452102	Kelch repeat and BTB (POZ) domain containing 11	1.087	0.914	0.934	0.996	1.152	0.845	1.047	0.951
544470012	Keratin 1, type II	0.88	0.978	0.952	1	3.365	0	1.697	0
544499934	Keratin 10, type I	0.873	0.958	0.994	1	4.466	0	1.516	0
544470016	Keratin 2, type II	1.144	0.788	1.283	0.295	2.627	0	1.168	0.706
544470028	Keratin 5, type II	0.849	0.577	1.051	0.8	4.509	0.009	1.369	0.187
544499994	Keratin 9, type I	1.081	0.786	1.025	0.929	1.215	0.562	2.27	0.007
544407582	KH domain containing, RNA binding, signal transduction associated 1	1.187	0.63	0.954	0.972	0.857	0.84	1.088	0.904
544510107	KH-type splicing regulatory protein	1.219	0.584	1.064	1	0.876	0.985	1.202	0.723
544518787	KIAA0513	0.946	0.988	1.107	0.932	1.135	0.94	0.762	0.252
544461261	KIAA0930	0.685	0.185	1.067	0.679	0.729	0.247	2.382	0.001
544404489	KIAA1107	1.359	0.062	1.066	0.923	0.731	0.118	1.187	0.603
544505467	KIAA1468	1.305	0.365	0.933	0.799	0.88	0.787	0.921	0.716
544447448	Kinectin 1 (kinesin receptor)	1.355	0.135	1.059	0.992	1.01	0.998	1.41	0.034
544469203	Kinesin family member 21A	0.988	0.998	1.058	0.943	0.982	0.999	1.12	0.858
544456552	Kinesin family member 5B	1.142	0.757	1.034	0.991	0.942	0.963	1.368	0.076
544475012	Kinesin family member 5C	0.911	0.985	1.036	1	0.939	1	1.143	0.9
544437350	Kinesin heavy chain member 2A	0.922	0.957	0.951	0.997	1.143	0.909	1.113	0.955
544449687	Kinesin light chain 1	1.008	1	1.005	1	1.025	1	1.362	0.018
544478891	Kinesin-like protein KIF1B	1.137	0.832	1.047	0.989	1.164	0.799	1.117	0.924
544468780	Kirsten rat sarcoma viral oncogene homolog	1.103	0.782	1.009	0.927	1.116	0.874	0.707	0.229
544523692	L1 cell adhesion molecule	1.08	1	1.119	0.999	0.876	0.99	1.027	1
544487937	Lactate dehydrogenase A	0.556	0	0.983	1	1.19	0.834	0.952	0.998
544422137	Lactate dehydrogenase B	0.707	0	0.752	0	0.96	1	0.848	0.998
544487083	Lactate dehydrogenase C	0.682	0.008	0.819	0.553	1.445	0.003	1.072	0.996
544401745	Lamin A/C	1.526	0	1.194	0.847	1.153	0.992	1.668	0
544438989	Lamin B1	1.526	0.009	1.236	0.475	1.022	0.985	1.502	0.002
544507662	Lamin B2	1.335	0.001	1.058	1	0.892	1	1.283	0.053
544414240	Laminin, beta 2 (laminin S)	1.322	0.297	1.137	0.871	0.818	0.521	2.287	0.005
544477384	LanC lantibiotic synthetase component C-like 1 (bacterial)	0.831	0.685	0.898	0.995	0.944	1	1.172	0.932
544419942	LanC lantibiotic synthetase component C-like 2 (bacterial)	0.71	0.044	0.909	0.999	0.902	0.986	0.74	0.136
544461954	Lectin, galactoside-binding, soluble, 1	2.839	0	1.056	0.994	1.433	0.02	1.753	0
544481007	Lectin, galactoside-binding-like	1.134	0.939	0.929	0.977	0.687	0.001	0.95	0.995
544497512	Lethal giant larvae homolog 1 (Drosophila)	1.128	0.657	1.168	0.633	1.086	0.757	1.572	0.14
544431501	Leucine aminopeptidase 3	1.446	0.008	1.189	0.739	0.981	1	1.412	0.039
544444790	Leucine rich repeat and Ig domain containing 1	1.174	0.663	1.399	0.298	0.833	0.61	1.292	0.376
544410014	Leucine rich repeat containing 47	1.115	0.944	1.318	0.191	0.998	1	1.23	0.501
544442807	Leucine rich repeat containing 57	0.837	0.579	0.991	0.95	1.126	0.867	1.029	0.934
544409128	Leucine zipper and CTNNBIP1 domain containing	1.517	0.011	1.129	0.912	0.906	0.818	1.56	0.004
544413806	Leucine zipper transcription factor-like 1	1.116	0.794	1.014	0.991	0.923	0.947	0.971	0.95
544430926	Leucine zipper-EF-hand containing transmembrane protein 1	1.124	0.961	1.058	1	1.096	0.999	1.177	0.738
544481601	Leucine-rich pentatricopeptide repeat containing	0.974	1	1	1	1.092	0.998	0.896	0.984
544450781	Leucine-rich repeat LGI family, member 3	1.105	0.879	0.963	0.951	1.08	0.931	1.065	0.947
544458901	Leucine-rich, glioma inactivated 1	1.05	0.997	1.02	1	1.022	1	1.256	0.419
544472217	Leukotriene A4 hydrolase	1.019	0.938	0.927	0.9	1.01	0.999	0.983	0.921
544499567	LIM and SH3 protein 1	1.082	1	1.079	1	0.68	0	1.152	0.938
544504170	LIM domain 7	0.848	0.604	1.328	0.219	1.066	0.85	1.052	0.825
544416484	Limbic system-associated membrane protein	1.087	0.894	0.827	0.583	0.766	0.133	1.034	0.984
544471558	Lin-7 homolog A (C. elegans)	1.129	0.782	1.231	0.497	0.881	0.876	1.038	0.854
544512653	Lin-7 homolog B (C. elegans)	1.163	0.801	1.214	0.592	0.768	0.179	0.988	0.988
544486867	Lin-7 homolog C (C. elegans)	1.266	0.438	1.031	0.972	0.807	0.468	1.217	0.562
544508031	Lon peptidase 1, mitochondrial	1.11	0.937	0.861	0.777	1.057	0.99	1.143	0.723
544470776	Low density lipoprotein receptor-related protein 1	1.048	0.999	1.241	0.465	1.119	0.949	1.155	0.797
544423131	LUC7-like 2 pre-mRNA splicing factor	1.163	0.777	1	0.903	0.643	0.097	1.375	0.24
544454899	Lymphocyte antigen 6 complex, locus H	0.978	0.817	0.958	0.923	0.681	0.087	0.853	0.7
544503636	Lymphocyte cytosolic protein 1 (L-plastin)	1.146	0.764	1.164	0.63	1.239	0.485	1.393	0.262
544439070	LYR motif containing 7	1.177	0.637	0.934	0.757	0.679	0.082	1.529	0.088
544504915	Lysosomal-associated membrane protein 1	1.6	0.013	1.176	0.795	0.921	0.949	1.51	0.052
544522660	Lysosomal-associated membrane protein 2	1.304	0.329	0.984	0.814	0.903	0.69	1.295	0.294
544518546	Lysyl-tRNA synthetase	0.855	0.726	1.073	0.776	1.116	0.819	1.019	0.902
544484943	MACRO domain containing 1	1.864	0.018	1.218	0.719	1.228	0.503	0.986	0.916
544524947	Macrophage migration inhibitory factor (glycosylation-inhibiting factor)	1.131	1	1.317	0.039	0.532	0	1.235	0.431
544516346	Major vault protein	1.056	0.908	0.83	0.568	1.103	0.691	1.532	0.096
544454011	Mal, T-cell differentiation protein 2 (gene/pseudogene)	0.785	0.289	0.947	0.995	1.046	1	0.726	0.085
544481037	Malate dehydrogenase 1, NAD (soluble)	0.764	0.001	0.837	0.972	1.045	1	0.865	0.996
544419424	Malate dehydrogenase 2, NAD (mitochondrial)	0.882	1	1.15	1	0.533	0	0.433	0
544426744	Malic enzyme 1, NADP(+)-dependent, cytosolic	1.373	0.257	1.066	0.736	1.038	0.885	1.088	0.806
544488945	Malic enzyme 3, NADP(+)-dependent, mitochondrial	0.923	0.987	1.111	0.955	1.065	0.995	0.916	0.869
544407243	MAP7 domain containing 1	1.448	0.143	1.144	0.677	0.849	0.604	1.188	0.597
544439603	Matrin 3	1.022	0.998	1.039	0.999	0.9	0.94	1.062	0.983
544420694	Maturin, neural progenitor differentiation regulator homolog (Xenopus)	1.107	0.898	0.974	1	0.752	0.19	1.412	0.049
544502624	Membrane protein, palmitoylated 2 (MAGUK p55 subfamily member 2)	1.191	0.667	0.928	0.986	0.907	0.978	1.055	0.983
544420892	Membrane protein, palmitoylated 6 (MAGUK p55 subfamily member 6)	1.007	0.996	1.059	0.986	1.058	0.999	0.919	0.974
544459513	Meningioma expressed antigen 5 (hyaluronidase)	1.015	0.817	1.214	0.557	0.988	0.985	0.999	0.871
544438221	Metallo-beta-lactamase domain containing 2	0.858	0.62	0.999	0.911	0.845	0.702	0.839	0.588
544490458	Metallothionein 1E	2.189	0.024	0.733	0.347	0.702	0.27	1.501	0.211
544517210	Metallothionein 3	1.664	0.056	1.013	0.994	0.473	0.034	0.801	0.471
544480252	Methionine adenosyltransferase II, alpha	0.994	0.996	0.961	0.966	1.063	0.897	0.924	0.939
544440828	Methionine adenosyltransferase II, beta	0.895	0.901	1.135	0.72	0.9	0.892	1.126	0.826
544523772	Methyl CpG binding protein 2	1.033	0.856	1.017	0.974	1.129	0.784	1.119	0.665
544447764	Methylenetetrahydrofolate dehydrogenase (NADP+ dependent) 1, methenyltetrahydrofolate cyclohydrolase, formyltetrahydrofolate synthetase	1.22	0.525	0.903	0.905	0.987	0.972	1.023	0.883
544427489	Methylmalonyl CoA mutase	0.901	0.889	0.988	0.971	1.048	1	1.125	0.726
544398054	Microsomal glutathione S-transferase 3	0.892	0.83	0.73	0.249	1.034	0.956	0.907	0.737
544407088	Microtubule-actin crosslinking factor 1	1.197	0.69	1.036	1	0.942	0.999	1.308	0.159
544465190	Microtubule-associated protein 1 light chain 3 alpha	0.61	0.003	0.91	0.876	0.913	0.968	0.896	0.905
544518907	Microtubule-associated protein 1 light chain 3 beta	0.85	0.72	0.984	0.994	1.073	0.971	1.187	0.678
544442913	Microtubule-associated protein 1A	0.965	1	0.984	1	0.863	1	1.18	0.992
544437662	Microtubule-associated protein 1B	0.866	1	0.973	1	0.939	1	1.332	0
544509572	Microtubule-associated protein 1S	1.205	0.562	1.035	0.838	1.318	0.279	1.195	0.589
544477294	Microtubule-associated protein 2	0.884	1	0.947	1	0.771	0	0.965	1
544413998	Microtubule-associated protein 4	1.387	0.018	1.068	1	1.025	1	1.613	0
544488535	Microtubule-associated protein 6	1.134	1	1.068	1	0.854	0.995	1.197	0.854
544500746	Microtubule-associated protein tau	0.898	0.983	1.022	1	0.72	0.014	1.333	0.041
544506303	Microtubule-associated protein, RP/EB family, member 2	0.731	0.071	1.005	0.999	1.009	0.999	1.022	0.996
544482373	Microtubule-associated protein, RP/EB family, member 3	0.814	0.517	0.902	1	1.037	1	1.082	1
544400470	Mitochondrial amidoxime reducing component 2	0.836	0.638	1.031	0.924	1.256	0.392	0.764	0.342
544457930	Mitochondrial calcium uniporter	1.106	0.736	0.705	0.307	1.14	0.713	0.943	0.836
544485857	Mitochondrial carrier 2	0.929	0.961	0.949	0.959	1.083	0.98	0.652	0.044
544408146	Mitochondrial fission regulator 1-like	1.224	0.519	0.947	0.939	0.98	0.96	1.275	0.421
544398160	Mitochondrial pyruvate carrier 2	0.782	0.307	0.853	0.754	1.446	0.018	0.556	0.031
544502323	Mitochondrial ribosomal protein L12	1.235	0.468	1.008	0.993	0.853	0.798	1.036	0.999
544437560	Mitochondrial ribosomal protein S36	1.332	0.307	1.301	0.347	0.852	0.643	0.75	0.273
544463146	Mitogen-activated protein kinase 1	0.853	0.855	1.079	0.999	0.956	1	1.153	0.884
544433364	Mitogen-activated protein kinase 10	0.894	0.83	0.961	0.961	1.124	0.879	0.837	0.581
544516828	Mitogen-activated protein kinase 3	0.945	0.991	1.154	0.863	0.932	0.995	1.249	0.372
544444072	Mitogen-activated protein kinase kinase 1	0.761	0.056	1.026	1	1.078	1	0.936	1
544507823	Mitogen-activated protein kinase kinase 2	1.099	0.83	0.904	0.804	1.063	0.962	1.052	0.938
544521182	Moesin	1.657	0.001	1.153	0.863	1.02	0.996	1.696	0.003
544521113	Monoamine oxidase A	1.003	0.982	1.057	0.977	1.165	0.775	0.955	0.983
544520248	Monoamine oxidase B	0.905	0.999	1.039	1	1.318	0.011	1.318	0.029
544471885	Monoglyceride lipase	0.861	0.657	1.042	0.863	1.094	0.787	0.865	0.671
544510539	Myelin associated glycoprotein	0.651	0	1.012	1	1.23	0.502	2.897	0
544505129	Myelin basic protein	0.697	0	1.037	1	1.494	0	3.457	0
544429419	Myelin oligodendrocyte glycoprotein	0.549	0	0.925	1	1.42	0	1.88	0
544413445	Myelin-associated oligodendrocyte basic protein	0.522	0	1.009	1	1.47	0.003	2.723	0
544425743	Myeloid/lymphoid or mixed-lineage leukemia; translocated to, 4	1.113	0.724	1.167	0.752	0.803	0.447	1.257	0.418
544497366	Myosin phosphatase Rho interacting protein	1.519	0.14	1.031	0.973	1.056	0.961	1.358	0.186
544506822	Myosin regulatory light chain 12B	1.418	0	1.068	1	0.877	0.994	1.257	0.269
544443436	Myosin VA (heavy chain 12, myoxin)	0.881	0.999	1.025	1	1.121	1	1	1
544497978	Myosin XVIIIA	1.152	0.846	1.012	1	0.977	0.999	1.139	0.936
544497030	Myosin, heavy chain 10, non-muscle	1.048	1	1.021	1	0.934	1	1.23	0.499
544515788	Myosin, heavy chain 11, smooth muscle	1.996	0	1.203	0.604	1.497	0.078	1.834	0.01
544512942	Myosin, heavy chain 14, non-muscle	1.578	0.001	1.096	0.987	1.148	0.776	1.712	0
544462094	Myosin, heavy chain 9, non-muscle	1.311	0.009	1.052	1	1.053	1	1.172	0.956
544421152	Myosin, light chain 6, alkali, smooth muscle and non-muscle	1.368	0.002	1.09	1	0.943	1	1.176	0.928
544470548	Myosin, light chain 6B, alkali, smooth muscle and non-muscle	1.114	0.776	1.117	0.729	0.704	0.137	0.826	0.541
544423023	Myotrophin	1.032	0.996	0.967	0.995	0.703	0.005	1.014	0.988
544424762	Myristoylated alanine-rich protein kinase C substrate	0.827	0.638	1.168	0.828	0.751	0.173	1.186	0.735
544436740	NAD kinase 2, mitochondrial	1.083	0.806	0.988	0.958	0.849	0.713	1.13	0.999
544478825	NADH dehydrogenase (ubiquinone) 1 alpha subcomplex, 10, 42kDa	0.735	0.057	0.911	0.999	1.422	0.009	0.578	0
544472156	NADH dehydrogenase (ubiquinone) 1 alpha subcomplex, 12	1.064	0.983	0.959	0.999	1.134	0.848	0.716	0.064
544524757	NADH dehydrogenase (ubiquinone) 1 alpha subcomplex, 13	1.001	1	0.912	0.993	1.251	0.32	0.677	0.017
544439763	NADH dehydrogenase (ubiquinone) 1 alpha subcomplex, 2, 8kDa	1.188	0.904	1.08	1	0.908	1	0.884	0.99
544422502	NADH dehydrogenase (ubiquinone) 1 alpha subcomplex, 5	1.108	1	1.087	1	1.006	1	0.817	0.538
544461450	NADH dehydrogenase (ubiquinone) 1 alpha subcomplex, 6, 14kDa	1.03	0.941	0.781	0.282	1.134	0.94	0.716	0.215
544508406	NADH dehydrogenase (ubiquinone) 1 alpha subcomplex, 7, 14.5kDa	1.078	1	1.197	0.732	0.998	1	0.953	1
544492504	NADH dehydrogenase (ubiquinone) 1 alpha subcomplex, 8, 19kDa	1.226	0.539	0.969	1	0.974	1	0.819	0.581
544467620	NADH dehydrogenase (ubiquinone) 1 alpha subcomplex, 9, 39kDa	0.891	0.998	0.93	1	1.332	0.002	0.672	0
544449093	NADH dehydrogenase (ubiquinone) 1 beta subcomplex, 1, 7kDa	1.083	0.92	1.286	0.262	0.913	0.918	0.722	0.189
544514881	NADH dehydrogenase (ubiquinone) 1 beta subcomplex, 10, 22kDa	1.318	0.216	0.866	0.804	1	1	0.853	0.701
544472165	NADH dehydrogenase (ubiquinone) 1 beta subcomplex, 11, 17.3kDa	0.962	0.998	1.169	0.876	1.179	0.883	0.765	0.245
544476766	NADH dehydrogenase (ubiquinone) 1 beta subcomplex, 3, 12kDa	0.835	0.713	0.798	0.38	1.154	0.848	0.655	0.001
544493986	NADH dehydrogenase (ubiquinone) 1 beta subcomplex, 6, 17kDa	1.15	0.867	0.972	1	1.118	0.969	0.941	0.884
544459390	NADH dehydrogenase (ubiquinone) 1 beta subcomplex, 8, 19kDa	1.12	0.804	0.878	0.698	1.051	0.912	0.752	0.366
544454235	NADH dehydrogenase (ubiquinone) 1 beta subcomplex, 9, 22kDa	0.894	0.655	0.931	0.738	1.124	0.731	0.769	0.291
544516099	NADH dehydrogenase (ubiquinone) 1, alpha/beta subcomplex, 1, 8kDa	1.062	0.999	0.77	0.166	0.682	0	0.631	0.003
544488671	NADH dehydrogenase (ubiquinone) 1, subcomplex unknown, 2, 14.5kDa	0.891	0.939	0.869	0.879	1.25	0.347	0.53	0.003
544479100	NADH dehydrogenase (ubiquinone) Fe-S protein 1, 75kDa (NADH-coenzyme Q reductase)	1.032	1	0.92	1	1.103	1	0.801	0.284
544401127	NADH dehydrogenase (ubiquinone) Fe-S protein 2, 49kDa (NADH-coenzyme Q reductase)	0.996	1	0.892	1	1.203	0.792	0.84	0.751
544485879	NADH dehydrogenase (ubiquinone) Fe-S protein 3, 30kDa (NADH-coenzyme Q reductase)	1.112	0.999	0.883	0.999	1.06	1	0.823	0.608
544437125	NADH dehydrogenase (ubiquinone) Fe-S protein 4, 18kDa (NADH-coenzyme Q reductase)	1.129	0.928	1.076	0.977	0.955	1	1.074	0.979
544407090	NADH dehydrogenase (ubiquinone) Fe-S protein 5, 15kDa (NADH-coenzyme Q reductase)	1.145	0.953	1.254	0.346	1.093	0.999	0.725	0.046
544525221	NADH dehydrogenase (ubiquinone) Fe-S protein 6, 13kDa (NADH-coenzyme Q reductase)	1.297	0.175	1.349	0.049	0.692	0.004	0.845	0.755
544507495	NADH dehydrogenase (ubiquinone) Fe-S protein 7, 20kDa (NADH-coenzyme Q reductase)	0.93	0.991	1.089	0.958	1.206	0.714	0.684	0.015
544413668	NADH dehydrogenase (ubiquinone) Fe-S protein 8, 23kDa (NADH-coenzyme Q reductase)	1.08	0.995	1.085	0.996	1.088	0.998	0.924	0.987
544484012	NADH dehydrogenase (ubiquinone) flavoprotein 1, 51kDa	1.022	1	0.922	1	1.084	1	0.743	0.021
544472251	NADH dehydrogenase (ubiquinone) flavoprotein 2, 24kDa	1.243	0.292	0.984	1	0.756	0.002	0.904	1
544470710	Nascent polypeptide-associated complex alpha subunit	1.429	0.152	1.03	0.998	0.991	0.984	1.593	0.112
544414124	NCK interacting protein with SH3 domain	1.148	0.873	0.847	0.761	1.252	0.374	0.834	0.555
544476235	NCK-associated protein 1	0.872	0.915	0.988	1	1.213	0.661	0.848	0.838
544446037	NDRG family member 2	0.872	0.901	0.833	0.652	1.036	1	0.881	0.935
544467217	NDRG family member 3	0.968	0.951	0.773	0.351	0.993	0.988	0.848	0.625
544421245	NDUFA4, mitochondrial complex associated	0.901	0.994	0.881	0.991	1.247	0.328	0.586	0
544467988	NECAP endocytosis associated 1	0.952	1	1.111	0.986	0.955	1	0.943	0.996
544500782	N-ethylmaleimide-sensitive factor	0.836	0.979	0.955	1	1.273	0.001	0.816	0.615
544512339	N-ethylmaleimide-sensitive factor attachment protein, alpha	1.063	0.999	1.048	1	1.067	1	0.953	0.998
544463853	N-ethylmaleimide-sensitive factor attachment protein, beta	0.857	0.942	0.979	1	0.989	1	0.987	1
544507061	N-ethylmaleimide-sensitive factor attachment protein, gamma	0.99	1	0.953	1	0.957	1	1.153	0.974
544489762	Neural cell adhesion molecule 1	0.807	0.384	0.975	1	0.943	1	1.145	1
544418493	Neural cell adhesion molecule 2	0.802	0.367	0.945	1	0.966	1	0.999	1
544505579	Neural precursor cell expressed, developmentally down-regulated 4-like, E3 ubiquitin protein ligase	0.918	0.849	1.355	0.232	0.959	0.904	1.346	0.3
544446547	Neural precursor cell expressed, developmentally down-regulated 8	1.053	1	1.135	0.982	0.745	0.055	1.115	0.983
544481368	Neurexin 1	1.007	0.962	1.217	0.523	0.945	0.887	0.849	0.833
544448749	Neurexin 3	1.222	0.527	0.943	0.975	0.982	0.997	1.008	0.928
544453661	Neurocalcin delta	0.743	0.13	1.124	0.975	0.713	0.085	0.825	0.585
544509854	Neurocan	1.125	1	1.194	0.841	0.756	0.012	1.015	1
544407311	Neurochondrin	1.001	1	1.036	1	1.115	1	0.908	1
544399693	Neurofascin	0.963	1	1.054	1	1.005	1	1.047	1
544463659	Neurofilament, heavy polypeptide	1.43	0	0.888	1	1.445	0	2.049	0
544450971	Neurofilament, light polypeptide	0.94	1	0.874	1	1.3	0	2.619	0
544450964	Neurofilament, medium polypeptide	0.942	1	0.887	1	1.12	1	2.666	0
544490615	Neurogranin (protein kinase C substrate, RC3)	1.165	0.977	1.097	0.997	0.504	0	0.9	1
544491956	Neuronal calcium sensor 1	0.998	0.986	0.984	1	0.708	0.067	0.676	0.087
544422194	Neuronal cell adhesion molecule	0.952	1	1.082	1	0.933	1	1.176	0.878
544405153	Neuronal growth regulator 1	1.68	0.02	1.476	0.133	0.755	0.077	0.663	0.021
544463635	Neuronal pentraxin receptor	0.867	0.61	1.088	0.937	0.78	0.378	1.234	0.495
544514366	Neuro-oncological ventral antigen 2	1.119	0.688	1.062	0.985	1.01	0.971	1.316	0.279
544444366	Neuroplastin	1.228	0.531	0.932	1	0.766	0.011	0.81	0.452
544490996	Neurotrimin	1.152	0.809	0.998	0.998	0.937	0.988	0.861	0.719
544495198	Neurotrophic tyrosine kinase, receptor, type 2	1.011	0.99	0.982	0.996	1.138	0.917	0.987	0.988
544480844	NFU1 iron-sulfur cluster scaffold	1.451	0.063	0.925	0.878	1.004	0.989	0.87	0.646
544401254	Nicastrin	1.253	0.437	0.947	0.903	0.754	0.244	1.513	0.025
544437039	Nicotinamide nucleotide transhydrogenase	0.805	0.37	0.935	1	1.145	1	0.676	0
544463657	Nipsnap homolog 1 (C. elegans)	0.827	0.563	1.165	0.662	1.001	0.983	0.68	0.238
544499008	NME/NM23 nucleoside diphosphate kinase 1	0.814	0.514	0.956	1	0.967	1	0.906	0.95
544499012	NME/NM23 nucleoside diphosphate kinase 2	0.927	0.998	1	1	0.9	0.999	0.832	0.698
544516770	NME/NM23 nucleoside diphosphate kinase 3	1.255	0.414	0.97	0.91	0.9	0.956	0.976	0.924
544454526	N-myc downstream regulated 1	1.028	0.95	0.942	0.959	1.345	0.174	2.106	0.005
544521425	Non-POU domain containing, octamer-binding	1.253	0.376	1.147	0.859	0.968	0.991	1.042	0.935
544464724	NSFL1 (p97) cofactor (p47)	1.145	0.98	1.042	1	0.839	0.737	1.149	0.902
544453261	N-terminal EF-hand calcium binding protein 1	1.093	0.807	0.956	0.885	1.091	0.809	1.128	0.765
544399800	Nuclear casein kinase and cyclin-dependent kinase substrate 1	1.262	0.33	0.933	0.998	0.511	0.008	0.885	0.943
544403500	Nuclear transport factor 2	0.949	0.958	1.012	0.985	0.917	0.851	1.078	0.85
544514396	Nucleobindin 1	2.017	0.002	1.256	0.439	0.855	0.678	1.24	0.472
544517730	Nucleolar protein 3 (apoptosis repressor with CARD domain)	1.266	0.4	1.043	0.905	0.931	0.787	1.431	0.23
544526433	Nucleolin	1.334	0.002	1.077	1	0.747	0.025	1.101	1
544440968	Nucleophosmin (nucleolar phosphoprotein B23, numatrin)	1.128	0.985	0.982	1	0.842	0.801	1.394	0.013
544471435	Nucleosome assembly protein 1-like 1	1.259	0.381	1.017	0.992	0.891	0.951	1.482	0.068
544483729	Nucleosome assembly protein 1-like 4	1.302	0.22	1.173	0.732	0.708	0.055	1.622	0.003
544409958	NudC nuclear distribution protein	1.032	0.992	1.254	0.333	0.945	0.957	1.026	0.999
544428550	Nudix (nucleoside diphosphate linked moiety X)-type motif 3	1.214	0.551	1.14	0.85	1.011	0.999	1.086	0.846
544475893	Obg-like ATPase 1	0.948	0.957	1.038	0.998	0.933	0.994	0.939	0.977
544432310	OCIA domain containing 1	1.264	0.421	1.289	0.398	0.99	0.925	0.813	0.5
544491619	Olfactomedin 1	1.052	0.96	1.031	0.961	0.87	0.889	1.022	0.966
544498123	Oligodendrocyte myelin glycoprotein	1.046	1	0.944	1	1.063	1	1.895	0
544521447	O-linked N-acetylglucosamine (GlcNAc) transferase	0.93	0.963	1.025	0.99	1.154	0.86	0.99	0.971
544491018	Opioid binding protein/cell adhesion molecule-like	1.418	0.001	0.99	1	0.9	1	0.683	0.002
544410319	Optic atrophy 1 (autosomal dominant)	0.885	0.995	1.035	1	1.166	0.984	0.842	0.849
544455894	Optineurin	1.06	0.97	1.074	0.776	1.165	0.898	1.43	0.229
544460488	Ornithine aminotransferase	0.9	0.944	0.894	0.956	1.052	1	0.702	0.028
544484927	OTU deubiquitinase, ubiquitin aldehyde binding 1	0.813	0.5	0.904	0.998	1.072	1	0.84	0.746
544453840	Oxidation resistance 1	1.029	1	1.058	1	0.963	1	1.027	1
544420218	Oxoglutarate (alpha-ketoglutarate) dehydrogenase (lipoamide)	0.951	0.999	0.974	1	1.18	0.843	0.791	0.375
544457024	Oxoglutarate dehydrogenase-like	0.916	0.938	0.959	0.998	1.042	1	0.73	0.096
544485531	Oxysterol binding protein	1.055	0.687	1.058	0.94	1.194	0.568	1.309	0.345
544488637	P21 protein (Cdc42/Rac)-activated kinase 1	0.903	0.988	1.065	1	0.902	1	1.209	0.67
544522423	P21 protein (Cdc42/Rac)-activated kinase 3	0.94	0.817	0.977	0.92	0.968	0.849	1.081	0.829
544507352	Paralemmin	1.083	1	0.95	1	0.81	0.442	1.186	0.934
544502779	Paraspeckle component 1	1.263	0.387	1.102	0.954	0.872	0.834	1.13	0.88
544483437	Parkinson disease 7 domain containing 1	1.054	0.937	1.242	0.452	0.666	0.016	0.749	0.219
544409243	Parkinson protein 7	1.105	1	0.998	1	0.772	0.008	1.235	0.431
544494316	PC4 and SFRS1 interacting protein 1	1.302	0.343	1.028	0.951	1.016	0.948	1.094	0.848
544419011	PDGFA associated protein 1	1.068	0.972	1.203	0.642	0.769	0.249	1.175	0.713
544422004	Peptidase (mitochondrial processing) beta	0.862	0.708	0.964	0.958	1.319	0.291	1.124	0.777
544514302	Peptidase D	1.563	0.01	1.213	0.547	0.879	0.855	1.143	0.629
544408717	Peptidyl arginine deiminase, type II	1.316	0.064	1.022	1	1.129	0.949	1.26	0.363
544508585	Peptidylprolyl cis/trans isomerase, NIMA-interacting 1	0.836	0.701	0.812	0.489	0.581	0	0.918	0.929
544428308	Peptidylprolyl isomerase (cyclophilin)-like 1	1.138	0.779	0.951	0.845	0.713	0.284	1.05	0.878
544420195	Peptidylprolyl isomerase A (cyclophilin A)	0.991	1	0.857	0.996	0.617	0	1.13	0.993
544443848	Peptidylprolyl isomerase B (cyclophilin B)	1.088	1	0.994	1	0.732	0.01	0.806	0.441
544435320	Peptidylprolyl isomerase D	0.975	0.999	1.013	0.997	1.004	1	1.227	0.513
544507914	Perilipin 3	1.503	0.02	0.919	0.886	0.826	0.565	1.891	0.003
544406314	Peroxiredoxin 1	1.476	0	1.196	0.883	0.961	1	1.784	0
544509062	Peroxiredoxin 2	1.011	1	1.133	1	0.735	0	0.765	0.032
544460218	Peroxiredoxin 3	1.068	1	1.062	1	0.941	1	0.728	0.015
544484813	Peroxiredoxin 5	1.234	0.43	1.041	1	0.97	1	0.89	1
544398441	Peroxiredoxin 6	1.268	0.032	0.96	1	1.281	0.013	1.08	1
544412860	Peroxisomal biogenesis factor 5-like	1.221	0.559	0.967	0.989	0.934	0.835	0.932	0.993
544493719	PHD finger protein 24	0.789	0.253	0.991	1	0.964	1	0.772	0.186
544509110	Phenylalanyl-tRNA synthetase, alpha subunit	1.095	0.887	1.127	0.872	0.892	0.894	1.324	0.288
544477965	Phenylalanyl-tRNA synthetase, beta subunit	0.918	0.954	0.987	0.999	1.1	0.986	0.965	0.996
544502369	Phosphate cytidylyltransferase 2, ethanolamine	0.935	0.935	0.966	0.966	0.958	0.999	1.02	0.99
544405692	Phosphatidic acid phosphatase type 2B	1.329	0.163	1.203	0.598	1.247	0.429	0.854	0.735
544473227	Phosphatidylethanolamine binding protein 1	1.024	1	0.99	1	0.485	0	0.924	1
544463194	Phosphatidylinositol 4-kinase, catalytic, alpha	1.036	0.84	0.879	0.803	1.246	0.46	1.052	0.824
544496134	Phosphatidylinositol transfer protein, alpha	0.98	0.945	1.208	0.564	1.047	0.994	1.072	0.837
544462748	Phosphatidylinositol transfer protein, beta	1.824	0.157	1.175	0.603	1.046	0.915	1.239	0.477
544507775	Phosphatidylinositol-4-phosphate 5-kinase, type I, gamma	1.069	0.94	0.927	0.987	0.886	0.922	1.01	0.93
544456249	Phosphatidylinositol-5-phosphate 4-kinase, type II, alpha	0.884	0.69	1.117	0.842	0.97	0.999	1.091	0.815
544470940	Phosphatidylinositol-5-phosphate 4-kinase, type II, gamma	1.042	0.775	1.145	0.852	1.599	0.077	1.012	0.807
544476187	Phosphodiesterase 1A, calmodulin-dependent	0.87	0.659	1.087	0.836	1.157	0.771	1.57	0.066
544470360	Phosphodiesterase 1B, calmodulin-dependent	0.908	0.929	1.022	0.996	1.059	0.989	1.009	0.979
544488288	Phosphodiesterase 2A, cGMP-stimulated	0.932	0.993	1.011	1	1.055	1	0.877	0.827
544417630	Phosphofructokinase, liver	0.987	1	1.051	1	0.987	1	1.061	0.996
544469500	Phosphofructokinase, muscle	0.896	1	0.966	1	1.165	0.997	0.929	1
544455597	Phosphofructokinase, platelet	0.87	0.974	1.129	1	1.121	1	0.904	1
544405473	Phosphoglucomutase 1	0.999	1	0.963	1	0.986	1	0.867	0.961
544488445	Phosphoglucomutase 2-like 1	0.635	0	1.02	1	0.982	1	1.193	0.698
544409125	Phosphogluconate dehydrogenase	1.008	1	0.974	1	1.195	0.818	0.994	0.999
544403145	Phosphoglycerate dehydrogenase	1.12	0.996	1.071	1	1.237	0.425	1.284	0.241
544521634	Phosphoglycerate kinase 1	0.87	1	0.943	1	1.056	1	0.885	1
544459173	Phosphoglycerate mutase 1 (brain)	0.869	0.997	1.071	1	0.554	0	0.636	0
544464326	Phospholipase C, beta 1 (phosphoinositide-specific)	0.842	0.896	0.892	1	1.028	1	0.854	0.949
544511413	Phospholipase D family, member 3	1.112	0.936	0.977	0.994	1.046	0.999	0.96	0.987
544460492	Phospholysine phosphohistidine inorganic pyrophosphate phosphatase	1.268	0.299	1.134	0.873	0.684	0.002	0.99	0.998
544401268	Phosphoprotein enriched in astrocytes 15	1.079	1	1.168	0.948	0.844	0.854	1.997	0
544522290	Phosphoribosyl pyrophosphate synthetase 1	0.896	0.844	0.974	1	0.96	1	1.256	0.412
544456280	Phosphoribosyl transferase domain containing 1	0.61	0.018	0.901	0.969	0.905	0.946	1.156	0.758
544433117	Phosphoribosylaminoimidazole carboxylase, phosphoribosylaminoimidazole succinocarboxamide synthetase	1.125	0.88	0.834	0.592	0.845	0.605	1.404	0.225
544521517	Phosphorylase kinase, alpha 1 (muscle)	1.167	0.619	1.115	0.737	0.902	0.832	1.001	0.754
544484720	Phosphorylase, glycogen, muscle	0.946	1	0.914	1	1.218	0.688	0.971	1
544463720	Phosphorylase, glycogen; brain	0.933	1	0.968	1	1.189	0.961	0.97	1
544450789	Phytanoyl-CoA 2-hydroxylase interacting protein	0.878	0.982	0.924	1	0.922	1	0.906	0.99
544458490	Phytanoyl-CoA 2-hydroxylase interacting protein-like	1.077	0.995	0.966	0.999	0.94	1	1.197	0.666
544421843	Piccolo presynaptic cytomatrix protein	1.213	0.648	1.095	0.998	0.88	0.958	1.091	0.922
544408304	PITH (C-terminal proteasome-interacting domain of thioredoxin-like) domain containing 1	1.062	0.942	1.149	0.782	0.951	0.979	1.12	0.831
544522519	Plastin 3	1.282	0.352	1.205	0.581	1.525	0.032	1.514	0.031
544412609	Platelet-activating factor acetylhydrolase 1b, catalytic subunit 3 (29kDa)	1.309	0.206	1.137	0.901	0.703	0.006	1.313	0.183
544496235	Platelet-activating factor acetylhydrolase 1b, regulatory subunit 1 (45kDa)	0.838	0.755	0.904	0.903	1.065	0.976	1.04	0.979
544450623	Pleckstrin and Sec7 domain containing 3	0.982	1	1.036	1	0.933	1	0.938	0.999
544455102	Plectin	1.306	0	1.066	1	1.139	1	1.344	0
544416035	Plexin A1	0.962	0.888	1.243	0.453	1.08	0.927	1.282	0.394
544422870	Plexin A4	0.983	0.98	1.114	0.962	0.99	0.994	0.915	0.933
544437031	Poly(A) binding protein interacting protein 1	1.065	0.889	1.033	0.928	1	0.989	1.425	0.105
544453620	Poly(A) binding protein, cytoplasmic 1	0.979	0.986	1.051	0.977	1.094	0.914	0.75	0.217
544446319	Poly(A) binding protein, nuclear 1	1.173	0.601	1.417	0.166	0.89	0.755	1.166	0.679
544480803	Poly(rC) binding protein 1	1.086	0.992	0.953	0.998	1.015	1	1.215	0.588
544470197	Poly(rC) binding protein 2	1.061	0.999	0.905	0.993	0.97	1	0.964	1
544500116	Polymerase I and transcript release factor	1.512	0.048	1.13	0.911	1.181	0.717	1.342	0.218
544504212	Potassium channel tetramerization domain containing 12	1.488	0.034	1.041	0.973	0.801	0.441	1.101	0.852
544440041	Potassium channel tetramerization domain containing 16	0.756	0.213	0.889	0.815	1.011	0.963	0.694	0.158
544403729	Potassium channel, voltage gated shaker related subfamily A, member 2	1.283	0.278	0.839	0.664	1.128	0.864	0.923	0.832
544409393	Potassium channel, voltage gated subfamily A regulatory beta subunit 2	1.244	0.438	1.095	0.873	0.854	0.71	1.052	0.976
544520637	PRA1 domain family, member 2	1.083	0.883	1.1	0.943	1.179	0.786	0.71	0.056
544402072	Pre-B-cell leukemia homeobox interacting protein 1	1.402	0.215	1.278	0.421	1.102	0.848	1.499	0.178
544439685	Prefoldin subunit 1	1.391	0.125	1.078	0.958	0.832	0.593	1.324	0.197
544401151	Prefoldin subunit 2	1.032	0.963	0.902	0.862	0.672	0.013	1.383	0.259
544466547	Prefoldin subunit 4	1.328	0.157	1.118	0.938	0.83	0.64	1.431	0.04
544470145	Prefoldin subunit 5	1.152	0.837	0.967	0.998	0.734	0.096	1.246	0.449
544428680	Prefoldin subunit 6	2.155	0.085	1.392	0.33	0.957	0.977	0.949	0.746
544464425	Prion protein	1.236	0.483	1.299	0.281	0.968	0.993	0.862	0.916
544496509	Profilin 1	1.314	0.004	1.072	1	0.971	1	1.362	0
544411986	Profilin 2	0.961	0.995	1.17	0.873	1.035	1	0.994	1
544522583	Progesterone receptor membrane component 1	1.065	0.996	1.194	0.769	0.882	0.961	1.228	0.511
544510312	Programmed cell death 5	1.517	0.084	1.027	0.985	0.783	0.379	1.145	0.864
544410648	Programmed cell death 6 interacting protein	0.985	1	1.002	1	1.203	0.74	0.969	1
544498727	Prohibitin	0.936	1	0.917	1	1.152	0.999	0.793	0.191
544467907	Prohibitin 2	0.848	0.872	0.888	0.999	1.275	0.094	0.775	0.142
544470546	Proliferation-associated 2G4, 38kDa	0.995	0.996	1.116	0.862	0.75	0.117	0.907	0.928
544451659	Proline synthetase co-transcribed homolog (bacterial)	1.25	0.386	1.291	0.246	0.782	0.263	1.222	0.554
544399547	Proline/arginine-rich end leucine-rich repeat protein	2.338	0.013	1.454	0.2	1.183	0.734	0.756	0.359
544516342	Proline-rich transmembrane protein 2	0.882	0.997	0.929	1	0.767	0.015	0.695	0.001
544415808	Proline-rich transmembrane protein 3	0.947	0.957	1.022	0.98	1.125	0.957	0.853	0.729
544502351	Prolyl 4-hydroxylase, beta polypeptide	1.251	0.287	1.016	1	0.942	1	1.177	0.841
544426235	Prolyl endopeptidase	0.91	0.99	0.939	1	1.037	1	0.893	0.974
544481574	Prolyl endopeptidase-like	1.027	0.903	1.016	0.868	0.969	0.957	1.021	0.866
544411442	Propionyl CoA carboxylase, beta polypeptide	1.459	0.077	0.896	0.857	1.011	0.965	1.036	0.733
544521119	Proprotein convertase subtilisin/kexin type 1 inhibitor	1.782	0	1.427	0	0.86	0.95	1.243	0.372
544457999	Prosaposin	1.409	0	1.043	1	0.449	0	0.643	0
544491393	Prostaglandin D2 synthase 21kDa (brain)	1.291	0.215	1.318	0.123	0.718	0.018	1.058	0.986
544470702	Prostaglandin E synthase 3 (cytosolic)	1.061	1	0.999	1	0.897	0.991	1.163	0.845
544449004	Proteasome (prosome, macropain) 26S subunit, ATPase, 1	1.41	0.106	0.897	0.923	1.011	0.997	1.088	0.795
544422008	Proteasome (prosome, macropain) 26S subunit, ATPase, 2	1.032	0.999	1.123	0.976	1.029	1	1.071	0.977
544485913	Proteasome (prosome, macropain) 26S subunit, ATPase, 3	1.216	0.576	1.122	0.995	0.962	1	1.236	0.462
544511324	Proteasome (prosome, macropain) 26S subunit, ATPase, 4	1.142	0.886	1.03	0.999	0.971	0.996	1.042	0.953
544501007	Proteasome (prosome, macropain) 26S subunit, ATPase, 5	1.188	0.65	1.077	0.959	1.136	0.792	0.889	0.879
544450038	Proteasome (prosome, macropain) 26S subunit, ATPase, 6	0.968	0.996	0.915	0.966	0.966	0.999	1.121	0.839
544478295	Proteasome (prosome, macropain) 26S subunit, non-ATPase, 1	1.098	0.932	1.018	0.956	1.043	0.969	1.28	0.201
544498248	Proteasome (prosome, macropain) 26S subunit, non-ATPase, 11	1	0.995	0.881	0.888	1.133	0.896	1.134	0.914
544413072	Proteasome (prosome, macropain) 26S subunit, non-ATPase, 2	0.75	0.24	0.837	0.656	1.189	0.655	1.006	0.953
544499740	Proteasome (prosome, macropain) 26S subunit, non-ATPase, 3	0.941	0.968	1.049	0.925	1.069	0.907	1.031	0.888
544402652	Proteasome (prosome, macropain) 26S subunit, non-ATPase, 4	1.1	0.641	1.151	0.584	0.97	0.828	1.839	0.079
544487309	Proteasome (prosome, macropain) subunit, alpha type, 1	1.099	0.967	0.938	0.997	0.847	0.778	0.969	0.972
544447528	Proteasome (prosome, macropain) subunit, alpha type, 3	0.839	0.632	0.986	0.984	0.881	0.779	1	0.982
544444847	Proteasome (prosome, macropain) subunit, alpha type, 4	0.952	0.982	0.88	0.938	0.923	0.995	0.931	0.94
544403894	Proteasome (prosome, macropain) subunit, alpha type, 5	1.31	0.166	1.111	0.937	0.912	0.992	1.236	0.467
544446844	Proteasome (prosome, macropain) subunit, alpha type, 6	1.075	0.949	1.064	0.983	0.971	0.997	1.002	0.98
544466861	Proteasome (prosome, macropain) subunit, alpha type, 7	0.958	0.999	1.141	0.96	0.903	0.984	0.857	0.909
544424123	Proteasome (prosome, macropain) subunit, beta type, 1	1.082	0.982	1.023	0.991	0.883	0.944	0.869	0.907
544407305	Proteasome (prosome, macropain) subunit, beta type, 2	1.231	0.496	1.042	0.942	0.737	0.294	1.062	0.751
544446267	Proteasome (prosome, macropain) subunit, beta type, 5	1.089	0.839	0.991	0.988	1.248	0.466	1.084	0.867
544496444	Proteasome (prosome, macropain) subunit, beta type, 6	0.972	1	1.165	0.927	0.877	0.946	0.912	0.994
544442958	Protein disulfide isomerase family A, member 3	1.25	0.177	1.084	1	0.999	1	1.159	0.998
544482917	Protein disulfide isomerase family A, member 6	1.167	0.838	1.038	0.999	0.943	0.995	1.215	0.575
544428532	Protein kinase C and casein kinase substrate in neurons 1	1.011	1	1.06	1	0.778	0.002	1.234	0.429
544508837	Protein kinase C substrate 80K-H	1.241	0.424	1.099	0.999	0.812	0.492	1.379	0.032
544501182	Protein kinase C, alpha	1.248	0.459	1.299	0.331	1.284	0.394	0.814	0.501
544516105	Protein kinase C, beta	0.903	0.955	1.064	0.996	1.128	0.93	0.832	0.611
544481548	Protein kinase C, epsilon	0.862	0.741	1.007	0.98	0.978	0.956	1.03	0.886
544513519	Protein kinase C, gamma	0.788	0.368	0.984	0.999	0.992	1	0.783	0.322
544501280	Protein kinase, cAMP-dependent, regulatory, type I, alpha	1.062	0.879	1.118	0.89	1.149	0.742	1.306	0.35
544417389	Protein kinase, cAMP-dependent, regulatory, type II, alpha	1.074	0.948	0.999	0.999	1.104	0.953	0.97	0.931
544422123	Protein kinase, cAMP-dependent, regulatory, type II, beta	0.8	0.364	0.988	1	1.194	0.813	0.719	0.063
544452166	Protein kinase, DNA-activated, catalytic polypeptide	1.152	0.698	1.21	0.563	1.28	0.332	0.718	0.259
544476100	Protein kinase, interferon-inducible double stranded RNA dependent activator	1.319	0.216	0.854	0.664	0.855	0.796	0.878	0.835
544484102	Protein phosphatase 1, catalytic subunit, alpha isozyme	1.003	0.998	0.999	1	0.829	0.659	0.892	0.898
544482158	Protein phosphatase 1, catalytic subunit, beta isozyme	1.316	0.279	1.043	0.916	0.749	0.172	1.248	0.472
544514328	Protein phosphatase 1, regulatory (inhibitor) subunit 14A	0.757	0.175	0.91	0.838	0.795	0.413	3.597	0.009
544471528	Protein phosphatase 1, regulatory subunit 12A	1.291	0.314	0.987	0.979	0.918	0.919	1.409	0.045
544481438	Protein phosphatase 1, regulatory subunit 21	1.419	0.318	0.985	0.963	0.901	0.866	1.301	0.35
544478942	Protein phosphatase 1, regulatory subunit 7	0.942	1	0.908	0.999	1.023	1	1.157	0.883
544498806	Protein phosphatase 1, regulatory subunit 9B	1.113	0.715	0.959	0.826	1.014	0.943	1.254	0.473
544439274	Protein phosphatase 2, catalytic subunit, alpha isozyme	0.922	0.91	1.278	0.292	0.851	0.731	0.88	0.949
544451305	Protein phosphatase 2, catalytic subunit, beta isozyme	0.949	0.961	1.161	0.778	0.769	0.307	0.923	0.944
544513332	Protein phosphatase 2, regulatory subunit A, alpha	0.77	0.049	0.909	1	1.08	1	1.044	1
544451011	Protein phosphatase 2, regulatory subunit B, alpha	1.228	0.505	1.144	0.715	0.974	0.939	1.156	0.695
544427885	Protein phosphatase 2, regulatory subunit B', delta	1.151	0.675	1.037	0.933	1.019	0.978	0.936	0.973
544447722	Protein phosphatase 2, regulatory subunit B', epsilon isoform	0.993	0.974	0.867	0.802	1.177	0.738	1.131	0.675
544492031	Protein phosphatase 2A activator, regulatory subunit 4	0.781	0.232	0.943	1	1.059	1	0.95	0.999
544433818	Protein phosphatase 3, catalytic subunit, alpha isozyme	0.842	0.921	0.841	0.955	0.972	1	0.822	0.622
544457816	Protein phosphatase 3, catalytic subunit, beta isozyme	0.963	0.989	1.107	0.991	0.948	0.995	1.013	0.997
544480894	Protein phosphatase 3, regulatory subunit B, alpha	1.15	1	0.929	1	0.666	0	1.043	1
544512227	Protein phosphatase 5, catalytic subunit	1.144	0.783	1.064	0.952	0.945	0.984	1.138	0.811
544460984	Protein phosphatase 6, regulatory subunit 2	0.768	0.388	0.972	0.825	1.17	0.619	0.871	0.68
544488422	Protein phosphatase methylesterase 1	1.034	0.745	0.775	0.327	1.08	0.996	1.254	0.439
544447643	Protein phosphatase, Mg2+/Mn2+ dependent, 1A	1.302	0.33	1.218	0.569	0.99	0.998	1.083	0.983
544451061	Protein tyrosine kinase 2 beta	1.31	0.368	1.223	0.521	0.95	0.805	1.089	0.745
544473064	Protein tyrosine phosphatase, non-receptor type 11	0.942	0.98	1.022	0.927	0.865	0.71	0.968	0.929
544512655	Protein tyrosine phosphatase, receptor type, f polypeptide (PTPRF), interacting protein (liprin), alpha 3	1.019	1	0.947	1	0.903	0.992	1.113	0.972
544507937	Protein tyrosine phosphatase, receptor type, S	0.997	0.849	0.939	0.906	0.841	0.59	1.187	0.566
544422479	Protein tyrosine phosphatase, receptor-type, Z polypeptide 1	1.075	1	1.16	0.997	0.712	0	1.193	0.889
544425872	Protein-L-isoaspartate (D-aspartate) O-methyltransferase	1.042	1	1.02	1	0.749	0	1.137	1
544522169	Proteolipid protein 1	0.457	0	0.694	0	1.517	0	1.464	0
544439937	Protocadherin 1	1.104	0.861	1.188	0.623	0.831	0.601	1.021	0.962
544458037	Pterin-4 alpha-carbinolamine dehydratase/dimerization cofactor of hepatocyte nuclear factor 1 alpha	1.321	0.085	1.127	0.992	0.696	0.019	1.342	0.1
544445977	Purine nucleoside phosphorylase	0.991	0.957	1.007	0.983	0.864	0.802	1.13	0.832
544439657	Purine-rich element binding protein A	0.912	0.999	0.986	1	1.165	0.971	0.81	0.464
544423995	Purine-rich element binding protein B	1.02	0.976	1.138	0.803	1.06	0.922	1.019	0.881
544417864	Purkinje cell protein 4	1.299	0.108	1.076	0.988	0.602	0	0.708	0.007
544424639	Putative heterogeneous nuclear ribonucleoprotein A1-like 3	1.174	0.777	1.095	0.975	0.837	0.629	0.978	0.974
544417679	Pyridoxal (pyridoxine, vitamin B6) kinase	1.092	0.967	1.147	0.868	0.793	0.348	0.754	0.085
544463639	Pyridoxal (pyridoxine, vitamin B6) phosphatase	1.042	0.996	1.062	0.988	0.97	0.998	1.41	0.054
544498530	Pyridoxamine 5'-phosphate oxidase	1.147	0.697	1.23	0.5	0.708	0.174	0.983	0.925
544458136	Pyrophosphatase (inorganic) 1	1.241	0.423	0.989	1	0.83	0.689	1.1	0.925
544433951	Pyrophosphatase (inorganic) 2	1.176	0.708	0.897	0.881	0.854	0.794	1.164	0.793
544484153	Pyruvate carboxylase	1.238	0.438	1.066	0.999	1.228	0.512	1.032	0.985
544519765	Pyruvate dehydrogenase (lipoamide) alpha 1	0.903	1	0.91	1	1.216	0.725	0.762	0.016
544415101	Pyruvate dehydrogenase (lipoamide) beta	0.891	0.999	0.98	1	1.107	1	0.719	0.005
544486535	Pyruvate dehydrogenase complex, component X	1.226	0.533	1.001	1	1.03	1	0.982	1
544444301	Pyruvate kinase, muscle	0.728	0.01	0.904	1	1.24	0.376	1.008	1
544425753	QKI, KH domain containing, RNA binding	1.234	0.489	0.898	0.744	0.846	0.641	2.295	0.003
544431497	Quinoid dihydropteridine reductase	0.777	0.152	0.934	1	0.728	0.002	1.076	0.998
544482441	RAB10, member RAS oncogene family	0.885	0.885	1.112	0.976	1.136	0.961	0.69	0.111
544508418	RAB11B, member RAS oncogene family	0.841	0.746	0.823	0.641	0.829	0.726	0.811	0.466
544492543	RAB14, member RAS oncogene family	0.87	0.91	0.888	0.988	1.127	0.995	0.692	0.02
544456384	RAB18, member RAS oncogene family	0.817	0.517	1.243	0.456	1.176	0.706	0.867	0.665
544480968	RAB1A, member RAS oncogene family	0.818	0.547	0.952	1	1.071	1	0.764	0.074
544460467	RAB1B, member RAS oncogene family	0.915	0.667	0.878	0.76	1.204	0.71	0.588	0.005
544474113	RAB21, member RAS oncogene family	0.897	0.958	0.949	0.986	1.104	0.944	0.951	0.955
544452528	RAB2A, member RAS oncogene family	0.893	0.897	1.002	1	1.026	1	0.744	0.149
544473276	RAB35, member RAS oncogene family	0.686	0.17	0.875	0.69	1.45	0.148	0.791	0.42
544509639	RAB3A, member RAS oncogene family	0.645	0	0.889	1	0.87	1	0.487	0
544437281	RAB3C, member RAS oncogene family	0.637	0.007	1.112	0.984	1.039	1	0.586	0.013
544411053	RAB5A, member RAS oncogene family	1.014	0.876	0.926	0.853	1.001	0.993	1.281	0.424
544470498	RAB5B, member RAS oncogene family	0.931	0.82	0.939	0.953	0.883	0.96	0.791	0.313
544500084	RAB5C, member RAS oncogene family	1.034	0.995	0.993	0.998	1.017	1	0.962	0.984
544488383	RAB6A, member RAS oncogene family	1.024	0.991	1.059	0.988	0.926	0.964	0.923	0.956
544411351	RAB6B, member RAS oncogene family	0.843	0.708	1.034	0.997	0.932	0.988	0.875	0.904
544471836	RAB7A, member RAS oncogene family	0.82	0.564	0.998	1	0.927	1	0.693	0.002
544496567	Rabaptin, RAB GTPase binding effector protein 1	1.233	0.489	1.066	0.96	1.036	0.904	1.392	0.263
544473066	Rabphilin 3A	0.911	0.996	0.997	1	0.821	0.612	0.753	0.115
544509122	RAD23 homolog A, nucleotide excision repair protein	1.271	0.305	1.082	0.977	0.695	0.02	1.162	0.776
544493027	RAD23 homolog B, nucleotide excision repair protein	1.182	0.874	1.11	0.999	0.872	0.956	1.218	0.607
544489564	Radixin	1.306	0.192	1.22	0.541	0.896	0.923	1.311	0.198
544463327	RAN binding protein 1	1.145	0.839	1.249	0.4	0.797	0.369	0.961	0.998
544461563	Ran GTPase activating protein 1	0.982	0.876	0.957	0.966	1.098	0.911	1.224	0.523
544473839	RAN, member RAS oncogene family	0.758	0.084	0.916	0.971	1.171	0.898	0.854	0.898
544496245	RAP1 GTPase activating protein 2	1.068	0.862	1.167	0.723	1.101	0.821	1.311	0.273
544433692	RAP1, GTP-GDP dissociation stimulator 1	0.821	0.572	0.958	1	1.107	1	1.179	0.838
544471224	RAP1B, member of RAS oncogene family	0.798	0.421	0.894	0.936	0.963	0.999	1.392	0.232
544412147	RAP2B, member of RAS oncogene family	0.825	0.544	1.014	0.996	1.126	0.861	0.788	0.395
544414276	Ras homolog family member A	1.028	0.89	1.009	0.972	1.227	0.515	0.808	0.469
544482688	Ras homolog family member B	0.76	0.07	0.969	1	1.021	1	1.059	1
544403515	Ras homolog family member C	0.95	1	1.057	1	1.111	0.994	0.898	0.977
544488258	Ras homolog family member G	0.887	0.954	1.084	0.992	1.21	0.574	1.401	0.063
544498183	Ras homolog family member T1	0.83	0.586	0.951	0.971	1.101	0.926	0.808	0.47
544419801	Ras-related C3 botulinum toxin substrate 1	0.726	0.011	1.025	1	1.077	1	0.693	0.001
544403618	Ras-related protein Rap-1A	0.843	0.666	0.878	0.783	0.722	0.255	1.162	0.686
544504469	Ras-related protein Rap-2a	0.948	0.879	1.015	0.99	1.022	0.988	1.008	0.933
544438663	Receptor accessory protein 5	0.782	0.184	0.966	1	1.042	1	0.768	0.121
544397611	Regulator of G-protein signaling 7	1.075	0.985	1.097	0.98	1.042	1	0.782	0.337
544453192	Regulator of microtubule dynamics 1	1.496	0.103	0.98	0.855	0.986	0.912	1.454	0.273
544442574	Regulator of microtubule dynamics 3	1.417	0.084	0.79	0.419	1.136	0.763	1.226	0.509
544486711	Reticulocalbin 1, EF-hand calcium binding domain	1.538	0.012	1	0.993	0.748	0.208	0.84	0.621
544447590	Reticulon 1	0.911	0.996	0.994	1	0.915	1	1.201	0.787
544484993	Reticulon 3	0.906	0.972	0.974	1	1.072	0.995	0.948	0.991
544481293	Reticulon 4	0.898	0.999	0.97	1	0.995	1	1.01	1
544411621	Retinol binding protein 1, cellular	3	0.005	1.48	0.071	1.181	0.571	1.075	0.713
544502353	Rho GDP dissociation inhibitor (GDI) alpha	0.841	0.798	1.033	1	0.513	0	0.75	0.051
544486083	Rho GTPase activating protein 1	1.233	0.485	1.045	0.999	1.132	0.865	1.046	0.923
544497204	Rho GTPase activating protein 44	1.195	0.603	1.118	0.811	1.09	0.802	1.263	0.426
544504805	Rho guanine nucleotide exchange factor (GEF) 7	0.915	0.844	1.028	0.966	0.959	0.97	1.262	0.418
544401765	Rho/Rac guanine nucleotide exchange factor (GEF) 2	0.958	0.986	0.985	0.997	1.018	1	1.098	0.898
544482880	Rho-associated, coiled-coil containing protein kinase 2	1.096	0.98	1.012	1	1.097	0.979	1.144	0.863
544483342	Ribonuclease/angiogenin inhibitor 1	1.254	0.314	1.156	0.96	1.044	1	1.397	0.001
544471838	Ribophorin I	1.254	0.431	1.278	0.413	0.928	0.92	0.997	0.942
544465553	Ribophorin II	1.036	0.895	0.753	0.3	1.352	0.195	1.229	0.502
544423486	Ribosomal protein L10	1.094	0.833	0.967	0.999	1.142	0.75	0.95	0.903
544428449	Ribosomal protein L10a	0.868	0.914	0.869	0.823	1.242	0.431	0.916	0.964
544456194	Ribosomal protein L12	0.939	0.969	0.944	0.977	1.054	0.991	0.911	0.847
544410993	Ribosomal protein L15	1.268	0.342	1.223	0.511	0.756	0.115	0.857	0.987
544447053	Ribosomal protein L18	0.991	0.978	0.966	0.989	0.772	0.195	0.9	0.686
544409360	Ribosomal protein L22	1.24	0.468	0.98	0.955	1.199	0.603	1.211	0.63
544499563	Ribosomal protein L23	1.083	0.887	0.9	0.897	1.216	0.563	1.09	0.988
544416912	Ribosomal protein L24	1.576	0.127	0.973	0.854	1.019	0.867	1.003	0.929
544428432	Ribosomal protein L31	1.311	0.402	1.03	0.981	1.382	0.075	1.077	0.721
544444078	Ribosomal protein L4	0.861	0.615	0.731	0.136	1.027	0.89	1.086	0.832
544452905	Ribosomal protein L7	1.062	0.946	0.963	0.978	0.705	0.089	0.734	0.159
544455322	Ribosomal protein L8	1.536	0.064	0.92	0.895	1.631	0.026	0.986	0.995
544425327	Ribosomal protein S12	1.353	0.026	0.94	0.993	0.913	0.984	1.325	0.126
544487210	Ribosomal protein S13	1.139	0.755	0.798	0.434	1.1	0.905	0.887	0.735
544440381	Ribosomal protein S14	1.173	0.658	0.995	0.997	0.905	0.802	1.087	0.974
544411446	Ribosomal protein S15a	1.021	0.978	0.972	0.981	1.113	0.892	0.952	0.875
544474058	Ribosomal protein S16	0.947	0.98	1.063	0.984	1.167	0.813	0.75	0.201
544428688	Ribosomal protein S18	0.977	0.978	1.106	0.96	1.096	0.979	0.814	0.502
544464030	Ribosomal protein S19	0.996	0.999	1.013	1	1.174	0.87	0.945	0.999
544397483	Ribosomal protein S2	1.126	0.836	1.002	0.997	1.092	0.931	0.903	0.839
544433138	Ribosomal protein S20	1.006	0.987	1.068	0.963	0.994	0.998	1.05	0.874
544466904	Ribosomal protein S21	1.449	0.079	1.301	0.2	0.961	0.89	1.275	0.399
544490249	Ribosomal protein S25	1.245	0.411	1.055	0.966	1.038	0.99	0.959	0.995
544481271	Ribosomal protein S27a	0.77	0.192	0.927	0.998	0.84	0.728	0.823	0.58
544432987	Ribosomal protein S28	1.238	0.431	1.281	0.126	0.615	0	0.896	0.958
544488501	Ribosomal protein S3	1.098	0.907	1.024	0.998	0.989	0.999	0.925	0.924
544404531	Ribosomal protein S3A	1.047	0.906	0.9	0.895	1.227	0.513	0.966	0.945
544447588	Ribosomal protein S4, X-linked	1.079	0.867	1.089	0.922	1.135	0.79	0.938	0.889
544514215	Ribosomal protein S5	1.034	0.983	0.862	0.774	0.993	0.997	1.002	0.94
544494247	Ribosomal protein S6	1.223	0.524	1.221	0.527	1.335	0.297	1.196	0.563
544483118	Ribosomal protein S7	0.9	0.887	0.999	0.956	1.318	0.21	1.011	0.88
544513557	Ribosomal protein S9	0.85	0.805	0.914	0.951	1.068	0.987	0.827	0.598
544413443	Ribosomal protein SA	1.127	0.987	0.921	1	0.942	1	1.012	1
544473282	Ribosomal protein, large, P0	1.097	0.94	0.907	0.949	1.068	0.954	1.156	0.817
544483487	Ribosomal protein, large, P2	1.236	0.44	1.016	1	0.57	0	0.898	0.989
544473807	RIMS binding protein 2	1.575	0.122	0.987	0.978	0.958	0.972	1.211	0.577
544462272	RNA 2',3'-cyclic phosphate and 5'-OH ligase	1.097	0.998	1.015	1	1.102	0.999	0.977	0.999
544523139	RNA binding motif protein, X-linked	1.032	0.998	1.337	0.083	1.331	0.078	1.148	0.774
544432881	RUN and FYVE domain containing 3	0.983	1	1.062	1	1.03	1	1.366	0.001
544402317	S100 calcium binding protein A1	1.677	0	1.052	1	0.51	0	0.723	0.041
544402313	S100 calcium binding protein A13	1.403	0.002	1.126	0.977	0.778	0.163	1.349	0.016
544402325	S100 calcium binding protein A16	1.078	0.924	0.963	0.849	1.164	0.685	0.874	0.731
544402345	S100 calcium binding protein A6	2.897	0	1.37	0.001	1.152	0.959	1.49	0
544417439	S100 calcium binding protein B	1.809	0	0.886	0.998	0.739	0.006	1.481	0
544461322	SAMM50 sorting and assembly machinery component	0.941	0.958	1.06	1	1.145	0.889	0.867	0.733
544507971	Scaffold attachment factor B	1.249	0.43	1.09	0.964	0.986	0.958	1.445	0.046
544403129	SEC22 vesicle trafficking protein homolog B (S. cerevisiae) (gene/pseudogene)	1.175	0.713	1.076	0.968	1.016	0.999	1.023	0.996
544420705	Secernin 1	1.141	0.994	1.04	1	0.71	0.001	1.132	0.991
544458138	Secretion associated, Ras related GTPase 1A	1.046	0.973	0.984	0.924	0.952	0.965	0.861	0.71
544477985	Secretogranin II	1.41	0.118	1.008	0.999	0.733	0.111	1.347	0.162
544437908	Secretory carrier membrane protein 1	0.922	0.937	0.926	0.834	1.029	0.989	0.978	0.782
544444619	Secretory carrier membrane protein 5	0.711	0.121	1.052	0.997	1.029	0.985	0.464	0
544516352	Seizure related 6 homolog (mouse)-like 2	1.23	0.498	1.188	0.589	0.847	0.589	1.086	0.754
544402583	Selenium binding protein 1	1.597	0.004	1.114	0.838	1.067	0.998	1.332	0.193
544478747	Selenocysteine lyase	1.449	0.09	1.313	0.247	0.835	0.632	1.251	0.448
544432569	Septin 11	0.885	0.983	0.995	1	1.006	1	0.818	0.553
544478947	Septin 2	1.07	1	0.955	1	1.057	1	1.413	0
544461480	Septin 3	0.874	0.966	1.006	1	1.093	1	0.928	1
544499241	Septin 4	0.901	0.974	1.017	1	1.167	0.829	1.477	0.018
544463383	Septin 5	0.768	0.023	1.001	1	1.059	1	0.804	0.348
544522602	Septin 6	1.064	0.949	1.115	0.967	0.976	1	0.821	0.556
544420509	Septin 7	0.887	1	0.952	1	1.064	1	1.023	1
544439195	Septin 8	0.884	0.98	0.946	1	1.092	0.999	1.442	0.001
544501993	Septin 9	1.159	0.902	1.015	1	1.197	0.723	1.136	0.964
544496221	Serine racemase	1.517	0.093	1.349	0.143	0.914	0.886	1.153	0.697
544475588	Serine threonine kinase 39	1.255	0.446	0.874	0.857	0.897	0.868	1.288	0.373
544499180	Serine/arginine-rich splicing factor 1	1.217	0.574	1.062	0.997	0.681	0.002	1.046	0.989
544501954	Serine/arginine-rich splicing factor 2	1.266	0.258	1.12	0.951	0.76	0.199	1.087	0.9
544428325	Serine/arginine-rich splicing factor 3	1.359	0.198	1.152	0.73	0.88	0.748	0.953	0.884
544468472	Serine/threonine kinase receptor associated protein	1.194	0.73	1.142	0.869	0.964	0.992	0.931	0.95
544449216	Serpin peptidase inhibitor, clade A (alpha-1 antiproteinase, antitrypsin), member 1	2.045	0	0.985	0.999	1.432	0.041	0.889	0.921
544430619	Serpin peptidase inhibitor, clade B (ovalbumin), member 1	1.163	0.68	0.951	0.807	1.07	0.906	1.156	0.65
544405275	SERPINE1 mRNA binding protein 1	1.233	0.485	1.113	0.985	0.789	0.344	1.097	0.91
544409903	Seryl-tRNA synthetase	0.903	0.964	1.059	0.982	1.082	0.997	0.91	0.983
544460957	SET binding factor 1	0.966	0.98	0.989	0.99	1.036	0.988	1.129	0.73
544492157	SET nuclear proto-oncogene	1.247	0.378	1.097	0.985	0.455	0	0.769	0.348
544503936	SGT1, suppressor of G2 allele of SKP1 (S. cerevisiae)	1.11	0.674	0.965	0.867	0.975	0.791	1.207	0.527
544521690	SH3 domain binding glutamate-rich protein like	1.574	0	1.145	0.887	0.781	0.204	0.823	0.556
544408053	SH3 domain binding glutamate-rich protein like 3	1.284	0.233	1.124	0.984	0.753	0.139	1.826	0
544405373	SH3-domain GRB2-like (endophilin) interacting protein 1	1.115	0.987	0.953	0.999	0.942	1	1.093	0.993
544507863	SH3-domain GRB2-like 1	1.05	1	1.068	1	0.843	0.86	1.21	0.643
544494281	SH3-domain GRB2-like 2	0.96	1	1.048	1	0.913	1	0.961	1
544445018	SH3-domain GRB2-like 3	1.028	1	1.051	1	0.834	0.796	1.173	0.855
544492050	SH3-domain GRB2-like endophilin B2	0.975	1	1.099	0.999	0.905	1	1.082	1
544460138	Shootin 1	1.106	0.938	0.962	0.991	0.822	0.566	2.14	0
544441080	Sideroflexin 1	0.896	0.995	1.026	1	1.17	0.937	0.771	0.139
544459433	Sideroflexin 3	0.948	1	1.008	1	1.087	0.999	1.083	0.982
544480671	Sideroflexin 5	1.002	0.986	0.926	0.935	1.412	0.112	0.61	0.046
544442463	Signal recognition particle 14kDa (homologous Alu RNA binding protein)	0.993	0.97	1.017	0.997	1.092	0.761	0.832	0.53
544430441	Signal sequence receptor, alpha	1.763	0.015	1.108	0.697	1	0.905	1.23	0.5
544456126	Signal transducing adaptor molecule (SH3 domain and ITAM motif) 1	1.416	0.033	0.955	0.982	0.866	0.862	1.187	0.674
544464688	Signal-regulatory protein alpha	0.918	1	0.939	1	0.819	0.644	0.923	1
544423276	Single-stranded DNA binding protein 1, mitochondrial	1.213	0.586	1.258	0.389	0.591	0.002	0.717	0.101
544511171	Sirtuin 2	0.695	0	0.938	1	1.2	0.806	2.498	0
544475698	Sjogren syndrome antigen B (autoantigen La)	1.356	0.09	1.07	0.984	0.88	0.878	1.473	0.09
544415618	SLIT-ROBO Rho GTPase activating protein 3	1.097	0.943	1.013	0.99	1.068	0.977	1.157	0.681
544427047	Small ArfGAP 1	1.023	0.905	0.965	0.992	1.035	0.903	0.946	0.8
544507678	Small glutamine-rich tetratricopeptide repeat (TPR)-containing, alpha	0.968	0.93	1.03	0.912	0.799	0.403	1.222	0.516
544441736	Small glutamine-rich tetratricopeptide repeat (TPR)-containing, beta	0.983	0.992	0.968	0.97	0.663	0.002	0.993	0.998
544479201	Small nuclear ribonucleoprotein 200kDa (U5)	1.361	0.232	1.088	0.846	1.088	0.821	1.469	0.224
544462950	Small nuclear ribonucleoprotein D3 polypeptide 18kDa	1.033	0.829	0.757	0.382	0.985	0.87	0.931	0.763
544417570	Small ubiquitin-like modifier 3	1.119	0.923	0.988	0.999	0.892	0.65	0.861	0.769
544455908	Small ubiquitin-related modifier 2	1.374	0.149	0.995	0.906	0.498	0.012	0.695	0.135
544475516	Sodium channel, voltage gated, type II alpha subunit	0.862	0.861	1.074	0.884	1.083	0.938	0.954	0.963
544425094	SOGA family member 3	1.025	0.992	1.086	0.996	0.999	1	1.098	0.913
544486482	Solute carrier family 1 (glial high affinity glutamate transporter), member 2	0.699	0	0.787	0.056	1.167	1	0.517	0
544436748	Solute carrier family 1 (glial high affinity glutamate transporter), member 3	1.088	1	0.941	1	1.197	0.809	0.827	0.602
544480981	Solute carrier family 1 (glutamate/neutral amino acid transporter), member 4	0.994	0.926	0.884	0.927	0.903	0.962	0.613	0.024
544466163	Solute carrier family 12 (potassium/chloride transporter), member 5	0.924	0.998	0.937	0.999	1.081	1	0.739	0.064
544439028	Solute carrier family 12 (sodium/potassium/chloride transporter), member 2	1.245	0.443	1.027	0.993	0.991	0.989	1.065	0.879
544512743	Solute carrier family 17 (vesicular glutamate transporter), member 7	0.715	0.001	1.005	1	1.2	0.827	0.716	0.002
544406665	Solute carrier family 2 (facilitated glucose transporter), member 1	0.886	0.823	0.93	0.967	1.224	0.53	0.67	0.015
544467982	Solute carrier family 2 (facilitated glucose transporter), member 3	1.014	1	1.192	0.733	1.175	0.887	0.796	0.343
544475791	Solute carrier family 25 (aspartate/glutamate carrier), member 12	0.856	0.927	0.858	0.94	1.225	0.56	0.729	0.011
544483467	Solute carrier family 25 (mitochondrial carrier: glutamate), member 22	0.718	0.012	1.085	1	1.228	0.516	0.657	0
544435926	Solute carrier family 25 (mitochondrial carrier; adenine nucleotide translocator), member 4	0.802	0.35	0.891	1	1.426	0	0.547	0
544522588	Solute carrier family 25 (mitochondrial carrier; adenine nucleotide translocator), member 5	0.755	0.043	0.871	0.984	1.468	0	0.523	0
544525897	Solute carrier family 25 (mitochondrial carrier; adenine nucleotide translocator), member 6	0.721	0.025	0.829	0.656	1.348	0.028	0.448	0
544496501	Solute carrier family 25 (mitochondrial carrier; oxoglutarate carrier), member 11	0.935	0.977	0.866	0.902	1.223	0.539	0.727	0.109
544472274	Solute carrier family 25 (mitochondrial carrier; phosphate carrier), member 3	0.72	0.006	0.909	0.997	1.465	0	0.593	0
544438596	Solute carrier family 25, member 46	1.002	0.869	1.231	0.498	1.042	0.91	0.764	0.345
544485073	Solute carrier family 3 (amino acid transporter heavy chain), member 2	0.828	0.649	0.89	0.989	1.206	0.76	0.887	0.967
544482301	Solute carrier family 30 (zinc transporter), member 3	0.929	0.884	1.062	0.977	0.993	1	0.935	0.978
544432830	Solute carrier family 4 (sodium bicarbonate cotransporter), member 4	1.133	0.906	0.792	0.413	1.283	0.212	0.787	0.403
544475414	Solute carrier family 4, sodium bicarbonate transporter, member 10	0.924	0.994	0.864	0.912	1.132	0.977	0.874	0.887
544493068	Solute carrier family 44 (choline transporter), member 1	0.92	0.79	1.309	0.327	0.957	0.813	1.189	0.546
544415877	Solute carrier family 6 (neurotransmitter transporter), member 1	0.912	0.89	0.932	0.846	1.137	0.778	0.67	0.164
544403780	Solute carrier family 6 (neutral amino acid transporter), member 17	1.062	0.898	1.251	0.456	0.96	0.886	1.021	0.895
544481677	Solute carrier family 8 (sodium/calcium exchanger), member 1	0.82	0.527	0.949	0.89	1.224	0.518	0.8	0.464
544512335	Solute carrier family 8 (sodium/calcium exchanger), member 2	0.939	0.997	1.027	1	0.975	1	0.855	0.831
544501510	Solute carrier family 9, subfamily A (NHE3, cation proton antiporter 3), member 3 regulator 1	1.437	0.001	1.039	1	0.717	0.009	1.088	0.998
544523085	Solute carrier family 9, subfamily A (NHE6, cation proton antiporter 6), member 6	1.026	0.977	1.064	0.862	1.074	0.954	0.955	0.877
544458986	Sorbin and SH3 domain containing 1	1.486	0	1.093	0.994	0.964	0.999	1.331	0.145
544421696	Sorcin	1.425	0	0.947	0.999	0.841	0.877	1.277	0.17
544443834	Sorting nexin 1	1.027	0.996	1.057	0.954	1.179	0.695	1.404	0.114
544521375	Sorting nexin 12	1.26	0.361	1.084	0.961	0.928	0.984	1.15	0.857
544424525	Sorting nexin 3	1.232	0.486	1.129	0.981	0.976	1	1.212	0.625
544433434	SPARC-like 1 (hevin)	1.223	0.539	1.146	0.888	1.027	0.999	0.953	0.933
544492135	Spectrin, alpha, non-erythrocytic 1	0.984	1	0.988	1	0.887	1	1.309	0
544481304	Spectrin, beta, non-erythrocytic 1	0.97	1	0.964	1	0.969	1	1.323	0
544484183	Spectrin, beta, non-erythrocytic 2	0.959	1	1.002	1	1.016	1	0.945	1
544511463	Spectrin, beta, non-erythrocytic 4	1.164	0.659	0.815	0.515	0.999	0.937	1.019	0.829
544519852	Spermine synthase	1.127	0.719	1.169	0.648	1.027	0.965	1.456	0.106
544439272	S-phase kinase-associated protein 1	1.192	0.859	1.032	1	0.832	0.778	1.209	0.672
544407326	Splicing factor proline/glutamine-rich	1.177	0.816	1.039	0.999	0.981	1	1.038	0.998
544448733	SRA stem-loop interacting RNA binding protein	1.023	0.979	0.993	0.927	0.883	0.864	0.98	0.93
544499514	SRC kinase signaling inhibitor 1	1.098	0.95	1.154	0.868	1.19	0.681	1.032	0.989
544408133	Stathmin 1	0.889	1	1.041	1	0.536	0	1.314	0.059
544453058	Stathmin 2	1.207	0.546	1.085	0.899	0.648	0.11	1.211	0.531
544459741	STE20-like kinase	1.285	0.318	1.186	0.681	0.936	0.926	1.39	0.182
544514649	STIP1 homology and U-box containing protein 1, E3 ubiquitin protein ligase	0.897	0.681	1.057	0.969	0.65	0.002	0.975	0.809
544493690	Stomatin (EPB72)-like 2	1.106	0.933	0.991	0.971	0.902	0.892	1.025	0.948
544484925	Stress-induced phosphoprotein 1	1.164	0.994	0.963	1	0.832	0.903	1.337	0.002
544512260	Striatin, calmodulin binding protein 4	1.058	0.925	1.083	0.852	0.833	0.588	1.253	0.449
544436580	SUB1 homolog (S. cerevisiae)	1.252	0.405	1.132	0.991	0.539	0	0.805	0.444
544436184	Succinate dehydrogenase complex, subunit A, flavoprotein (Fp)	1.033	0.96	1.013	0.99	1.123	0.931	0.855	0.668
544408721	Succinate dehydrogenase complex, subunit B, iron sulfur (Ip)	1.05	0.983	0.953	0.998	1.073	0.982	1.025	0.995
544503707	Succinate-CoA ligase, ADP-forming, beta subunit	0.782	0.07	0.982	1	1.163	0.998	0.741	0.001
544480325	Succinate-CoA ligase, alpha subunit	1.127	0.978	1.117	0.998	1.022	1	0.851	0.939
544415288	Succinate-CoA ligase, GDP-forming, beta subunit	1.101	0.746	1.106	0.796	1.401	0.044	1.149	0.855
544461348	Sulfotransferase family 4A, member 1	1.475	0.103	0.68	0.039	1.023	0.965	0.965	0.916
544418295	Superoxide dismutase 1, soluble	1.158	1	1.2	0.905	0.396	0	0.689	0
544424506	Superoxide dismutase 2, mitochondrial	1.437	0	1.436	0	0.62	0	0.688	0.001
544431641	Superoxide dismutase 3, extracellular	1.572	0.056	1.265	0.417	0.972	0.883	0.831	0.55
544461583	Suppression of tumorigenicity 13 (colon carcinoma) (Hsp70 interacting protein)	1.221	0.626	1.067	1	0.781	0.105	1.226	0.538
544520421	Synapsin I	0.82	0.706	1.031	1	1.161	1	0.778	0.005
544415930	Synapsin II	0.589	0	1.129	1	1.034	1	0.79	0.087
544428608	Synaptic Ras GTPase activating protein 1	0.9	0.933	0.896	0.988	1.211	0.639	1.028	0.99
544402890	Synaptic vesicle glycoprotein 2A	0.943	0.987	1.038	0.998	1.132	0.911	0.747	0.059
544445578	Synaptic vesicle glycoprotein 2B	0.689	0.043	1.038	1	1.271	0.252	0.791	0.351
544514905	Synaptogyrin 3	1.028	0.983	1.326	0.313	0.976	0.977	0.668	0.035
544418265	Synaptojanin 1	0.85	0.95	0.963	1	1.065	1	0.959	1
544520665	Synaptophysin	0.649	0.002	0.998	1	1.051	1	0.62	0
544440391	Synaptopodin	0.976	1	0.979	1	0.817	0.587	0.848	0.855
544464285	Synaptosomal-associated protein, 25kDa	1.126	1	0.908	1	0.954	1	0.896	1
544426712	Synaptosomal-associated protein, 91kDa	0.864	0.934	0.945	1	1.016	1	0.986	1
544426665	Synaptotagmin binding, cytoplasmic RNA interacting protein	1.11	0.925	1.07	0.969	1.091	0.98	1.174	0.687
544471518	Synaptotagmin I	0.764	0.059	0.994	1	0.837	0.956	0.599	0
544399414	Synaptotagmin II	1.403	0.108	0.972	0.968	1.376	0.073	0.651	0.111
544445704	Synemin, intermediate filament protein	2.95	0	1.097	0.919	1.218	0.541	1.8	0.029
544407870	Syntaxin 12	1.255	0.433	1.003	0.993	0.858	0.774	0.997	0.995
544419511	Syntaxin 1A (brain)	0.605	0	0.908	1	0.891	1	0.768	0.019
544516602	Syntaxin 1B	0.838	0.905	0.912	1	1.032	1	0.682	0
544425289	Syntaxin 7	1.102	0.884	1.035	0.93	0.729	0.193	1.873	0.074
544495497	Syntaxin binding protein 1	0.648	0	0.882	1	1.149	1	0.726	0
544425814	Syntaxin binding protein 5 (tomosyn)	0.907	0.857	0.981	0.964	1.132	0.797	1.166	0.617
544465108	Syntrophin, alpha 1	1.021	0.995	1.021	0.975	0.923	0.911	0.845	0.656
544433535	Synuclein, alpha (non A4 component of amyloid precursor)	0.908	1	1.103	1	0.74	0	1.25	0.245
544441175	Synuclein, beta	1.248	0.232	0.985	1	0.792	0.217	1.06	1
544457257	Synuclein, gamma (breast cancer-specific protein 1)	0.912	1	1.009	1	0.659	0	1.085	1
544493568	Talin 1	1.504	0	0.978	0.999	1.131	0.914	1.435	0
544443726	Talin 2	1.082	0.998	0.988	1	1.052	1	1.279	0.15
544497480	Target of myb1 like 2 membrane trafficking protein	1.201	0.654	1.021	0.999	0.886	0.861	1.239	0.472
544462215	Target of myb1 membrane trafficking protein	1.008	0.983	1.064	0.987	0.939	0.978	1.4	0.071
544424496	T-complex 1	0.858	0.922	0.902	0.998	1.019	1	1.079	1
544486636	T-complex 11, testis-specific-like 1	0.808	0.489	0.942	0.835	1.062	0.897	1.4	0.134
544492641	Tenascin C	1.755	0	1.367	0.001	1.373	0.012	3.296	0
544398544	Tenascin R	0.967	1	0.989	1	0.968	1	1.48	0
544449017	Tetratricopeptide repeat domain 7B	1.244	0.466	1.035	0.946	1.107	0.744	0.787	0.41
544446377	Thiamine triphosphatase	1.512	0.012	0.959	0.991	1.104	0.862	1.482	0.037
544492971	Thioredoxin	1.103	1	1.136	1	0.643	0	1.392	0.012
544496614	Thioredoxin domain containing 17	1.188	0.691	1.036	0.989	0.908	0.987	1.114	0.758
544505654	Thioredoxin-like 1	1.123	0.985	1.171	0.849	0.809	0.454	1.124	0.87
544505370	Thioredoxin-related transmembrane protein 3	0.94	0.92	0.94	0.872	1.254	0.358	0.778	0.353
544462048	Thiosulfate sulfurtransferase (rhodanese)	1.393	0.12	1.049	0.944	1.049	0.956	1.028	0.934
544436591	Threonyl-tRNA synthetase	1.156	0.72	1.173	0.675	1.12	0.909	1.017	0.995
544490354	Thy-1 cell surface antigen	0.957	1	0.977	1	1.062	1	0.644	0
544442168	Tight junction protein 1	1.348	0.323	1.075	0.861	1.018	0.901	1.177	0.587
544515271	TNF receptor-associated protein 1	1.102	0.959	0.925	0.855	1.229	0.503	1.292	0.418
544483569	Toll interacting protein	1.217	0.565	1.132	0.885	0.933	0.997	0.954	0.977
544398186	TOR signaling pathway regulator	0.756	0.291	0.98	0.92	1.113	0.872	1.101	0.709
544407253	Trafficking protein particle complex 3	0.968	0.987	0.943	0.998	1.02	0.993	0.95	0.945
544526409	Trafficking protein particle complex 5	1.437	0.229	1.068	0.809	1.302	0.314	1.094	0.72
544487941	Transaldolase 1	0.853	0.933	0.925	1	1.035	1	1.396	0
544522095	Transcription elongation factor A (SII)-like 5	1.23	0.501	0.982	0.97	0.841	0.582	1.057	0.883
544452940	Transcription elongation factor B (SIII), polypeptide 1 (15kDa, elongin C)	1.02	0.935	1.133	0.784	1.1	0.849	1.037	0.979
544516784	Transcription elongation factor B (SIII), polypeptide 2 (18kDa, elongin B)	1.141	0.659	0.869	0.684	0.614	0.065	1.111	0.741
544411345	Transferrin	1.773	0	1.07	1	0.848	0.907	0.834	0.768
544413190	Transformer 2 beta homolog (Drosophila)	1.201	0.574	1.241	0.48	0.797	0.356	0.921	0.773
544490022	Transgelin	1.368	0.006	0.825	0.607	1.409	0	0.7	0.003
544401330	Transgelin 2	1.581	0.001	1.183	0.774	1.147	0.899	1.214	0.568
544416707	Transgelin 3	1.051	1	0.929	1	0.99	1	1.044	1
544414882	Transketolase	1.041	1	1.097	1	0.643	0	0.805	0.375
544507660	Translocase of inner mitochondrial membrane 13 homolog (yeast)	1.137	0.871	1.08	0.992	0.748	0.207	0.908	0.838
544447532	Translocase of inner mitochondrial membrane 9 homolog (yeast)	1.146	0.92	1.138	0.915	0.747	0.15	0.802	0.409
544461806	Translocase of outer mitochondrial membrane 22 homolog (yeast)	0.912	0.823	0.887	0.89	1.064	0.956	0.626	0.117
544416996	Translocase of outer mitochondrial membrane 70 homolog A (S. cerevisiae)	0.848	0.796	1.016	1	1.175	0.84	0.754	0.188
544398967	Translocated promoter region, nuclear basket protein	1.62	0.011	1.043	0.924	1.127	0.74	1.55	0.069
544454212	Transmembrane protein 65	0.767	0.303	0.886	0.965	1.171	0.812	0.713	0.03
544436413	Trio Rho guanine nucleotide exchange factor	1.192	0.584	1.154	0.697	0.942	0.872	1.136	0.701
544485352	Triokinase/FMN cyclase	1.407	0.1	0.768	0.345	0.936	0.924	1.373	0.121
544467853	Triosephosphate isomerase 1	1.056	1	0.921	1	0.491	0	1.009	1
544435132	Tripartite motif containing 2	1.011	0.998	1.15	0.886	0.996	0.998	1.095	0.96
544514264	Tripartite motif containing 28	1.276	0.374	0.937	0.974	1.171	0.73	1.04	0.844
544487848	Tripartite motif containing 3	1.049	0.992	1.092	0.937	1.15	0.92	1.156	0.858
544504618	Tripeptidyl peptidase II	1.091	0.847	0.958	0.971	1.138	0.882	1.065	0.917
544416978	TRK-fused gene	1.111	0.763	1.034	0.919	0.927	0.959	1.138	0.797
544493313	Tropomodulin 1	1.322	0.113	0.976	0.988	0.875	0.892	1.039	0.829
544443396	Tropomodulin 2 (neuronal)	1.081	1	1.197	0.843	0.894	1	1.123	0.999
544443764	Tropomyosin 1 (alpha)	1.235	0.452	1.073	1	0.651	0	0.996	1
544402200	Tropomyosin 4	1.098	1	1.096	1	0.609	0	1.024	1
544449471	Tryptophanyl-tRNA synthetase	1.067	0.977	1.031	0.995	1.072	0.987	1.013	0.983
544470997	Ts translation elongation factor, mitochondrial	1.023	0.93	1.187	0.595	1.228	0.504	1.115	0.737
544503561	TSC22 domain family, member 1	1.151	0.885	0.987	1	0.778	0.235	1.244	0.433
544516284	Tu translation elongation factor, mitochondrial	0.899	1	1.052	1	1.248	0.184	0.724	0
544469630	Tubulin alpha-1A chain	0.781	0.22	0.89	1	1.043	1	0.844	0.834
544405975	Tubulin folding cofactor A	1.143	0.937	1.059	0.999	0.532	0	1.026	1
544510735	Tubulin folding cofactor B	0.988	1	1.083	0.991	0.936	0.999	1.466	0.002
544427919	Tubulin folding cofactor C	0.948	0.881	1.115	0.812	1.093	0.944	1.401	0.219
544436217	Tubulin polymerization promoting protein	1.068	1	1	1	0.854	1	1.537	0
544517841	Tubulin polymerization-promoting protein family member 3	1.178	0.758	1.057	0.97	0.882	0.8	2.32	0.005
544477838	Tubulin, alpha 4a	0.729	0.003	0.847	0.976	1.084	1	0.725	0.001
544463472	Tubulin, alpha 8	1.072	0.993	1.028	1	1.032	0.999	1.101	0.887
544430582	Tubulin, beta 2A class IIa	0.576	0	1.083	0.993	0.987	1	0.849	0.761
544430586	Tubulin, beta 2B class IIb	0.47	0	0.924	1	0.98	1	0.634	0.003
544519130	Tubulin, beta 3 class III	1.033	0.999	1.009	1	1.011	1	0.824	0.593
544526346	Tubulin, beta 4A class IVa	0.683	0.01	0.686	0.008	0.91	0.998	1.089	1
544491282	Tubulin, beta 4B class IVb	0.832	0.606	0.999	1	1.091	0.995	0.839	0.699
544507151	Tubulin, beta 6 class V	1.385	0.007	1.224	0.552	0.987	1	0.916	0.978
544429287	Tubulin, beta class I	0.495	0	1.118	0.985	0.874	0.973	0.84	0.665
544453070	Tumor protein D52	0.989	0.991	1.072	0.961	1.026	0.988	1.222	0.536
544467097	Tumor protein D52-like 2	1.011	0.916	0.99	0.932	0.959	0.983	1.409	0.177
544399096	Tumor protein, translationally-controlled 1	1.037	1	0.937	1	0.872	0.993	1.14	0.979
544513627	Tweety family member 1	0.934	0.992	0.82	0.553	0.835	0.711	0.81	0.477
544414729	Twinfilin actin binding protein 2	0.99	0.994	0.934	0.984	1.024	0.993	1.052	0.961
544465942	Tyrosine 3-monooxygenase/tryptophan 5-monooxygenase activation protein, beta	0.905	0.99	1.113	1	0.944	1	1.192	0.683
544496114	Tyrosine 3-monooxygenase/tryptophan 5-monooxygenase activation protein, epsilon	0.852	0.993	0.9	1	0.901	1	1.148	1
544462326	Tyrosine 3-monooxygenase/tryptophan 5-monooxygenase activation protein, eta	0.75	0.006	1.013	1	1.016	1	1.021	1
544419420	Tyrosine 3-monooxygenase/tryptophan 5-monooxygenase activation protein, gamma	0.811	0.459	0.957	1	0.979	1	0.907	1
544482968	Tyrosine 3-monooxygenase/tryptophan 5-monooxygenase activation protein, theta	0.916	0.999	0.986	1	0.948	1	1.292	0.046
544453627	Tyrosine 3-monooxygenase/tryptophan 5-monooxygenase activation protein, zeta	0.665	0	0.889	1	0.845	1	1.084	1
544513851	U2 small nuclear RNA auxiliary factor 2	1.151	0.675	1.133	0.768	0.975	0.989	0.909	0.833
544495148	Ubiquilin-1	1.202	0.619	1.332	0.047	0.873	0.875	1.072	0.934
544453466	Ubiquinol-cytochrome c reductase binding protein	1.146	0.929	1.047	1	0.698	0.009	0.807	0.45
544428594	Ubiquinol-cytochrome c reductase complex assembly factor 2	0.903	0.777	0.88	0.719	0.814	0.505	1.197	0.575
544414120	Ubiquinol-cytochrome c reductase core protein I	1.004	1	0.989	1	1.131	1	0.624	0
544516023	Ubiquinol-cytochrome c reductase core protein II	0.974	1	0.871	0.998	1.096	1	0.68	0
544406224	Ubiquinol-cytochrome c reductase hinge protein	1.306	0.05	1.117	1	0.724	0.012	0.916	0.792
544439223	Ubiquinol-cytochrome c reductase, complex III subunit VII, 9.5kDa	1.028	1	1.024	1	1.215	0.607	0.743	0.074
544510201	Ubiquinol-cytochrome c reductase, Rieske iron-sulfur polypeptide 1	1.066	1	0.961	1	1.013	1	0.952	1
544402134	Ubiquitin associated protein 2-like	1.14	0.794	0.864	0.764	0.945	0.974	1.305	0.29
544432037	Ubiquitin carboxyl-terminal esterase L1 (ubiquitin thiolesterase)	0.907	1	0.982	1	0.796	0.047	1.717	0
544506745	Ubiquitin specific peptidase 14 (tRNA-guanine transglycosylase)	0.859	0.773	1.127	0.783	1.051	0.902	1.214	0.555
544467843	Ubiquitin specific peptidase 5 (isopeptidase T)	0.954	1	1.078	1	0.948	1	1.152	0.98
544507076	Ubiquitin-60S ribosomal protein L40	0.828	0.592	0.885	0.902	0.793	0.296	0.934	0.992
544431782	Ubiquitin-conjugating enzyme E2 D2	0.866	0.869	0.943	0.996	1.094	0.979	1.105	0.922
544466415	Ubiquitin-conjugating enzyme E2 variant 1	0.771	0.217	1.018	1	0.715	0.022	0.997	0.991
544452178	Ubiquitin-conjugating enzyme E2 variant 2	0.873	0.92	1.002	1	0.782	0.192	0.922	0.992
544431944	Ubiquitin-conjugating enzyme E2K	1.187	0.711	1.209	0.573	0.981	0.999	0.949	0.991
544440572	Ubiquitin-conjugating enzyme E2L 3	1.256	0.347	0.93	0.988	0.95	0.999	1.529	0.008
544514270	Ubiquitin-conjugating enzyme E2M	0.962	0.972	1.216	0.562	1.023	0.999	0.977	0.951
544472089	Ubiquitin-conjugating enzyme E2N	0.921	1	0.901	1	0.975	1	1.134	0.999
544501903	Ubiquitin-conjugating enzyme E2O	0.974	0.979	1.071	0.981	0.916	0.902	0.985	0.988
544520379	Ubiquitin-like modifier activating enzyme 1	0.84	0.893	1.015	1	1.067	1	0.96	1
544474289	UDP-glucose glycoprotein glucosyltransferase 1	1.104	0.679	0.732	0.217	1.31	0.324	1.195	0.617
544481027	UDP-glucose pyrophosphorylase 2	1.092	0.998	0.984	1	1.142	0.992	0.947	0.999
544432671	USO1 vesicle transport factor	1.006	1	0.844	0.704	1.007	0.999	1.093	0.982
544493711	Valosin containing protein	1.025	1	1.016	1	0.878	1	1.193	0.953
544507054	VAMP (vesicle-associated membrane protein)-associated protein A, 33kDa	0.932	0.992	0.994	0.998	1.048	0.999	0.816	0.516
544466673	VAMP (vesicle-associated membrane protein)-associated protein B and C	1.023	1	1.025	1	0.978	1	0.809	0.464
544463203	V-crk avian sarcoma virus CT10 oncogene homolog-like	1.556	0.012	1.088	0.992	0.84	0.732	1.267	0.256
544438119	Versican	0.895	1	0.948	1	0.898	1	2.247	0
544425612	Vesicle (multivesicular body) trafficking 1	0.913	0.804	0.667	0.17	0.808	0.476	1.569	0.171
544500290	Vesicle amine transport 1	1.048	0.992	1.026	0.995	1.123	0.905	1.325	0.177
544518590	Vesicle amine transport 1-like	0.954	0.952	0.967	0.985	0.964	0.987	1.3	0.269
544496962	Vesicle-associated membrane protein 2 (synaptobrevin 2)	0.806	0.442	1.036	1	0.788	0.204	0.561	0
544419831	VGF nerve growth factor inducible	0.945	0.89	1.153	0.844	0.888	0.907	1.353	0.199
544456116	Vimentin	6.132	0	1.533	0	2.08	0	1.844	0
544524497	Vinculin	1.045	0.978	1.028	0.994	1.242	0.444	1.15	0.747
544482774	Visinin-like 1	0.8	0.318	0.904	1	0.801	0.179	0.863	0.952
544439258	Voltage-dependent anion channel 1	0.778	0.116	1.052	1	1.175	0.986	0.668	0
544457643	Voltage-dependent anion channel 2	0.744	0.003	0.953	1	1.248	0.238	0.622	0
544452013	Voltage-dependent anion channel 3	0.681	0.003	0.854	0.781	1.279	0.16	0.509	0
544524021	Von Hippel-Lindau binding protein 1	1.179	0.823	0.954	0.998	0.802	0.405	1.45	0.041
544491073	VPS26 retromer complex component B	1.05	0.964	1.08	0.949	0.971	0.994	0.983	0.967
544472946	VPS29 retromer complex component	1.104	0.969	1.056	0.997	0.838	0.758	0.837	0.656
544516864	VPS35 retromer complex component	0.948	1	0.972	1	1.163	0.942	1.009	1
544421500	VPS50 EARP/GARPII complex subunit	1.006	0.812	0.958	0.925	1.106	0.777	1.15	0.732
544420397	V-ral simian leukemia viral oncogene homolog A (ras related)	0.98	1	0.943	1	0.713	0.006	0.778	0.267
544424623	WAS protein family, member 1	0.981	1	1.084	0.992	0.858	0.89	1.125	0.928
544502944	WAS protein family, member 3	1.292	0.277	1.073	0.961	0.992	0.998	1.113	0.952
544431319	WD repeat domain 1	0.905	1	1.018	1	1.141	1	1.125	0.999
544455544	WD repeat domain 37	0.946	0.983	0.963	0.999	1.181	0.757	0.962	1
544522558	WD repeat domain 44	0.96	0.998	1.362	0.247	0.936	0.992	1.297	0.269
544505650	WD repeat domain 7	0.978	0.99	0.917	0.964	1.026	0.969	0.851	0.758
544422526	Wiskott-Aldrich syndrome-like	1.17	0.747	1.063	0.971	1.037	0.988	0.817	0.52
544501754	WW domain binding protein 2	1.108	0.958	1.106	0.907	0.789	0.364	1.238	0.473
544459816	X-prolyl aminopeptidase (aminopeptidase P) 1, soluble	1.025	0.886	1.047	0.924	1.149	0.753	1.071	0.928
544477519	X-ray repair complementing defective repair in Chinese hamster cells 5 (double-strand-break rejoining)	1.094	0.955	1.017	1	1.128	0.959	0.852	0.745
544461522	X-ray repair complementing defective repair in Chinese hamster cells 6	1.046	0.999	0.944	1	1.122	0.994	1.006	1
544506770	YES proto-oncogene 1, Src family tyrosine kinase	0.648	0.146	0.903	0.988	1.207	0.606	0.738	0.239
