# Supplementary material for: Tetramethylpyrazine nitrone, a multifunctional neuroprotective agent for ischemic stroke therapy
Source: Sci Rep. 2016 Nov 14;6:37148. doi: 10.1038/srep37148 (PMC5107909; doi:10.1038/srep37148)
Supplement: Supplementary Dataset 3 [file srep37148-s4.xls]

## Sheet: Dysregulated proteins
GI number	Protein name	114:113	Pval	116:115	Pval	118:117	Pval	121:119	Pval
544512024	Apolipoprotein E	1.812	0	1.324	0.005	1.139	0.996	2.289	0
544486489	CD44 molecule (Indian blood group)	2.924	0.001	1.867	0.005	1.117	0.846	1.351	0.252
544521119	Proprotein convertase subtilisin/kexin type 1 inhibitor	1.782	0	1.427	0	0.86	0.95	1.243	0.372
544402345	S100 calcium binding protein A6	2.897	0	1.37	0.001	1.152	0.959	1.49	0
544440333	Calcium/calmodulin-dependent protein kinase II alpha	0.513	0	0.764	0.04	1.454	0	0.61	0
544422137	Lactate dehydrogenase B	0.707	0	0.752	0	0.96	1	0.848	0.998
544526346	Tubulin, beta 4A class IVa	0.683	0.01	0.686	0.008	0.91	0.998	1.089	1
544500058	2',3'-cyclic nucleotide 3' phosphodiesterase	0.459	0	0.839	0.999	1.377	0	2.631	0
544412649	Claudin 11	0.398	0	0.894	1	1.381	0.001	2.214	0
544489680	Crystallin, alpha B	1.139	1	2.338	0	1.547	0	2.984	0
544523796	Filamin A, alpha	1.759	0.017	1.099	0.909	1.736	0.024	1.784	0.001
544470012	Keratin 1, type II	0.88	0.978	0.952	1	3.365	0	1.697	0
544499934	Keratin 10, type I	0.873	0.958	0.994	1	4.466	0	1.516	0
544461954	Lectin, galactoside-binding, soluble, 1	2.839	0	1.056	0.994	1.433	0.02	1.753	0
544520248	Monoamine oxidase B	0.905	0.999	1.039	1	1.318	0.011	1.318	0.029
544505129	Myelin basic protein	0.697	0	1.037	1	1.494	0	3.457	0
544429419	Myelin oligodendrocyte glycoprotein	0.549	0	0.925	1	1.42	0	1.88	0
544413445	Myelin-associated oligodendrocyte basic protein	0.522	0	1.009	1	1.47	0.003	2.723	0
544463659	Neurofilament, heavy polypeptide	1.43	0	0.888	1	1.445	0	2.049	0
544450971	Neurofilament, light polypeptide	0.94	1	0.874	1	1.3	0	2.619	0
544522519	Plastin 3	1.282	0.352	1.205	0.581	1.525	0.032	1.514	0.031
544432802	Albumin	2.065	0	1.1	1	0.698	0	0.333	0
544418443	ATP synthase, H+ transporting, mitochondrial Fo complex, subunit F6	1.039	1	1.062	1	0.527	0	0.64	0.001
544407834	ATPase inhibitory factor 1	1.27	0.179	1.062	1	0.391	0	0.492	0.006
544436461	Brain abundant, membrane attached signal protein 1	0.986	1	1.238	0.409	0.36	0	0.383	0
544449011	Calmodulin	0.99	1	0.93	1	0.25	0	0.484	0
544496553	Complement component 1, q subcomponent binding protein	1.266	0.181	1.002	1	0.476	0	0.612	0.001
544442918	Creatine kinase U-type, mitochondrial	1.024	1	1.065	1	0.699	0	0.551	0
544449659	Creatine kinase, brain	1.047	1	0.934	1	0.554	0	0.744	0
544444615	Cytochrome c oxidase subunit Va	1.29	0.056	1.096	1	0.612	0	0.76	0.014
544479280	Cytochrome c oxidase subunit Vb	1.098	1	1.166	0.919	0.58	0	0.69	0.001
544406046	Cytochrome c, somatic	0.986	1	0.915	1	0.46	0	0.505	0
544422188	Dihydrolipoamide dehydrogenase	1.034	1	1.138	0.999	0.756	0.002	0.574	0
544459307	Glutamic-oxaloacetic transaminase 1, soluble	0.844	0.974	0.883	1	0.736	0	0.769	0.003
544517535	Glutamic-oxaloacetic transaminase 2, mitochondrial	0.948	1	0.909	1	0.743	0	0.592	0
544419424	Malate dehydrogenase 2, NAD (mitochondrial)	0.882	1	1.15	1	0.533	0	0.433	0
544516099	NADH dehydrogenase (ubiquinone) 1, alpha/beta subcomplex, 1, 8kDa	1.062	0.999	0.77	0.166	0.682	0	0.631	0.003
544509062	Peroxiredoxin 2	1.011	1	1.133	1	0.735	0	0.765	0.032
544459173	Phosphoglycerate mutase 1 (brain)	0.869	0.997	1.071	1	0.554	0	0.636	0
544516342	Proline-rich transmembrane protein 2	0.882	0.997	0.929	1	0.767	0.015	0.695	0.001
544457999	Prosaposin	1.409	0	1.043	1	0.449	0	0.643	0
544417864	Purkinje cell protein 4	1.299	0.108	1.076	0.988	0.602	0	0.708	0.007
544402317	S100 calcium binding protein A1	1.677	0	1.052	1	0.51	0	0.723	0.041
544418295	Superoxide dismutase 1, soluble	1.158	1	1.2	0.905	0.396	0	0.689	0
544494926	Annexin A1	3.049	0	1.449	0	1.473	0.001	2.919	0
544453107	Fatty acid binding protein 5 (psoriasis-associated)	2.4	0	1.966	0	1.387	0.003	1.907	0
544500577	Glial fibrillary acidic protein	4.463	0	1.372	0	2.127	0	5.689	0
544492641	Tenascin C	1.755	0	1.367	0.001	1.373	0.012	3.296	0
544456116	Vimentin	6.132	0	1.533	0	2.08	0	1.844	0
544424506	Superoxide dismutase 2, mitochondrial	1.437	0	1.436	0	0.62	0	0.688	0.001
544522169	Proteolipid protein 1	0.457	0	0.694	0	1.517	0	1.464	0
